# Supplementary material for: Worldwide host associations of the tick genus Ixodes suggest relationships based on environmental sharing rather than on co-phylogenetic events
Source: Parasit Vectors. 2023 Feb 21;16:75. doi: 10.1186/s13071-022-05641-9 (PMC9945728; doi:10.1186/s13071-022-05641-9)
Supplement: Supplementary file 1 — Additional file 1. Complete network file (in “.graphml” format) as used throughout this study and the file of families of hosts, in “Nexus” format, obtained from the “Open Tree of Life”. [file 13071_2022_5641_MOESM1_ESM.zip]

Archive with 3 entries (3 files):
- Network.graphml
- Tree of hosts.nexus
- __MACOSX/._Tree of hosts.nexus
