# Supplementary material for: Worldwide host associations of the tick genus Ixodes suggest relationships based on environmental sharing rather than on co-phylogenetic events
Source: Parasit Vectors. 2023 Feb 21;16:75. doi: 10.1186/s13071-022-05641-9 (PMC9945728; doi:10.1186/s13071-022-05641-9)
Supplement: Supplementary file 1 — Additional file 1. Complete network file (in “.graphml” format) as used throughout this study and the file of families of hosts, in “Nexus” format, obtained from the “Open Tree of Life”. [file 13071_2022_5641_MOESM1_ESM.zip › Network.graphml]

<?xml version="1.0" encoding="UTF-8"?><graphml xmlns="http://graphml.graphdrawing.org/xmlns">
    <key attr.name="label" attr.type="string" for="node" id="label"/>
    <key attr.name="Edge Label" attr.type="string" for="edge" id="edgelabel"/>
    <key attr.name="weight" attr.type="double" for="edge" id="weight"/>
    <key attr.name="r" attr.type="int" for="node" id="r"/>
    <key attr.name="g" attr.type="int" for="node" id="g"/>
    <key attr.name="b" attr.type="int" for="node" id="b"/>
    <key attr.name="x" attr.type="float" for="node" id="x"/>
    <key attr.name="y" attr.type="float" for="node" id="y"/>
    <key attr.name="size" attr.type="float" for="node" id="size"/>
    <key attr.name="Grado de entrada con pesos" attr.type="double" for="node" id="weighted indegree"/>
    <key attr.name="Grado de salida con pesos" attr.type="double" for="node" id="weighted outdegree"/>
    <key attr.name="Grado con pesos" attr.type="double" for="node" id="weighted degree"/>
    <key attr.name="BNC" attr.type="float" for="node" id="bnc"/>
    <key attr.name="Authority" attr.type="float" for="node" id="authority"/>
    <key attr.name="Hub" attr.type="float" for="node" id="hub"/>
    <key attr.name="Label2" attr.type="string" for="node" id="label2"/>
    <key attr.name="Closeness Centrality" attr.type="string" for="node" id="v-closeness centrality"/>
    <key attr.name="PageRank" attr.type="string" for="node" id="v-pagerank"/>
    <key attr.name="ID" attr.type="string" for="node" id="v-id"/>
    <key attr.name="Modularity Class" attr.type="int" for="node" id="modularity_class"/>
    <key attr.name="Color" attr.type="string" for="edge" id="e-color"/>
    <key attr.name="Width" attr.type="string" for="edge" id="e-width"/>
    <key attr.name="Style" attr.type="string" for="edge" id="e-style"/>
    <key attr.name="Opacity" attr.type="string" for="edge" id="e-opacity"/>
    <key attr.name="Visibility" attr.type="string" for="edge" id="e-visibility"/>
    <key attr.name="Label" attr.type="string" for="edge" id="e-label"/>
    <key attr.name="Label Text Color" attr.type="string" for="edge" id="e-label text color"/>
    <key attr.name="Label Font Size" attr.type="string" for="edge" id="e-label font size"/>
    <key attr.name="Reciprocated?" attr.type="string" for="edge" id="e-reciprocated?"/>
    <key attr.name="ID" attr.type="string" for="edge" id="e-id"/>
    <key attr.name="Dynamic Filter" attr.type="string" for="edge" id="e-dynamic filter"/>
    <key attr.name="Add Your Own Columns Here" attr.type="string" for="edge" id="e-add your own columns here"/>
    <key attr.name="Label2" attr.type="string" for="edge" id="label2"/>
    <graph edgedefault="directed">
        <node id="abrocomae_A">
            <data key="label">abrocomae_A</data>
            <data key="weighted indegree">0.0</data>
            <data key="weighted outdegree">2.0</data>
            <data key="weighted degree">2.0</data>
            <data key="bnc">146.42833</data>
            <data key="authority">0.0</data>
            <data key="hub">0.01234857</data>
            <data key="label2">abrocomae_A</data>
            <data key="v-closeness centrality">0.000302</data>
            <data key="v-pagerank">0.434328</data>
            <data key="v-id">3</data>
            <data key="modularity_class">0</data>
            <data key="size">10.145967</data>
            <data key="r">158</data>
            <data key="g">226</data>
            <data key="b">255</data>
            <data key="x">1247.3215</data>
            <data key="y">-2168.8289</data>
        </node>
        <node id="Abrocomidae">
            <data key="label">Abrocomidae</data>
            <data key="weighted indegree">2.0</data>
            <data key="weighted outdegree">2.0</data>
            <data key="weighted degree">4.0</data>
            <data key="bnc">55.765995</data>
            <data key="authority">0.0015550128</data>
            <data key="hub">0.0</data>
            <data key="label2">Abrocomidae</data>
            <data key="v-closeness centrality">0.00029</data>
            <data key="v-pagerank">0.614941</data>
            <data key="v-id">4</data>
            <data key="modularity_class">0</data>
            <data key="size">10.05559</data>
            <data key="r">158</data>
            <data key="g">226</data>
            <data key="b">255</data>
            <data key="x">1269.3671</data>
            <data key="y">-1965.5818</data>
        </node>
        <node id="sigelos_N">
            <data key="label">sigelos_N</data>
            <data key="weighted indegree">0.0</data>
            <data key="weighted outdegree">4.0</data>
            <data key="weighted degree">4.0</data>
            <data key="bnc">1077.9935</data>
            <data key="authority">0.0</data>
            <data key="hub">0.026816878</data>
            <data key="label2">sigelos_N</data>
            <data key="v-closeness centrality">0.000354</data>
            <data key="v-pagerank">0.716164</data>
            <data key="v-id">688</data>
            <data key="modularity_class">0</data>
            <data key="size">11.074592</data>
            <data key="r">158</data>
            <data key="g">226</data>
            <data key="b">255</data>
            <data key="x">1264.917</data>
            <data key="y">-2033.3024</data>
        </node>
        <node id="auritulus_N">
            <data key="label">auritulus_N</data>
            <data key="weighted indegree">0.0</data>
            <data key="weighted outdegree">21.0</data>
            <data key="weighted degree">21.0</data>
            <data key="bnc">13342.884</data>
            <data key="authority">0.0</data>
            <data key="hub">0.060187038</data>
            <data key="label2">auritulus_N</data>
            <data key="v-closeness centrality">0.000371</data>
            <data key="v-pagerank">2.491109</data>
            <data key="v-id">135</data>
            <data key="modularity_class">5</data>
            <data key="size">23.300781</data>
            <data key="r">95</data>
            <data key="g">198</data>
            <data key="b">19</data>
            <data key="x">-3301.7825</data>
            <data key="y">-272.7672</data>
        </node>
        <node id="Acanthizidae">
            <data key="label">Acanthizidae</data>
            <data key="weighted indegree">6.0</data>
            <data key="weighted outdegree">6.0</data>
            <data key="weighted degree">12.0</data>
            <data key="bnc">1060.4888</data>
            <data key="authority">0.008052512</data>
            <data key="hub">0.0</data>
            <data key="label2">Acanthizidae</data>
            <data key="v-closeness centrality">0.000344</data>
            <data key="v-pagerank">0.807565</data>
            <data key="v-id">141</data>
            <data key="modularity_class">5</data>
            <data key="size">11.057142</data>
            <data key="r">95</data>
            <data key="g">198</data>
            <data key="b">19</data>
            <data key="x">-1457.5138</data>
            <data key="y">742.4195</data>
        </node>
        <node id="cordifer_N">
            <data key="label">cordifer_N</data>
            <data key="weighted indegree">0.0</data>
            <data key="weighted outdegree">15.0</data>
            <data key="weighted degree">15.0</data>
            <data key="bnc">2904.5864</data>
            <data key="authority">0.0</data>
            <data key="hub">0.007501464</data>
            <data key="label2">cordifer_N</data>
            <data key="v-closeness centrality">0.000299</data>
            <data key="v-pagerank">1.818253</data>
            <data key="v-id">257</data>
            <data key="modularity_class">5</data>
            <data key="size">12.895421</data>
            <data key="r">95</data>
            <data key="g">198</data>
            <data key="b">19</data>
            <data key="x">-1524.5068</data>
            <data key="y">1116.055</data>
        </node>
        <node id="cornuatus_L">
            <data key="label">cornuatus_L</data>
            <data key="weighted indegree">0.0</data>
            <data key="weighted outdegree">10.0</data>
            <data key="weighted degree">10.0</data>
            <data key="bnc">3494.134</data>
            <data key="authority">0.0</data>
            <data key="hub">0.040326413</data>
            <data key="label2">cornuatus_L</data>
            <data key="v-closeness centrality">0.000366</data>
            <data key="v-pagerank">1.257564</data>
            <data key="v-id">271</data>
            <data key="modularity_class">3</data>
            <data key="size">13.4831085</data>
            <data key="r">0</data>
            <data key="g">153</data>
            <data key="b">52</data>
            <data key="x">-93.13116</data>
            <data key="y">1862.8755</data>
        </node>
        <node id="hirsti_A">
            <data key="label">hirsti_A</data>
            <data key="weighted indegree">0.0</data>
            <data key="weighted outdegree">7.0</data>
            <data key="weighted degree">7.0</data>
            <data key="bnc">539.4715</data>
            <data key="authority">0.0</data>
            <data key="hub">0.023319902</data>
            <data key="label2">hirsti_A</data>
            <data key="v-closeness centrality">0.000327</data>
            <data key="v-pagerank">0.684284</data>
            <data key="v-id">387</data>
            <data key="modularity_class">5</data>
            <data key="size">10.537769</data>
            <data key="r">95</data>
            <data key="g">198</data>
            <data key="b">19</data>
            <data key="x">-293.39502</data>
            <data key="y">897.52997</data>
        </node>
        <node id="holocyclus_A">
            <data key="label">holocyclus_A</data>
            <data key="weighted indegree">0.0</data>
            <data key="weighted outdegree">34.0</data>
            <data key="weighted degree">34.0</data>
            <data key="bnc">33721.97</data>
            <data key="authority">0.0</data>
            <data key="hub">0.071480386</data>
            <data key="label2">holocyclus_A</data>
            <data key="v-closeness centrality">0.000404</data>
            <data key="v-pagerank">3.600223</data>
            <data key="v-id">393</data>
            <data key="modularity_class">3</data>
            <data key="size">43.615562</data>
            <data key="r">0</data>
            <data key="g">153</data>
            <data key="b">52</data>
            <data key="x">-84.11022</data>
            <data key="y">2957.667</data>
        </node>
        <node id="acuminatus_L">
            <data key="label">acuminatus_L</data>
            <data key="weighted indegree">0.0</data>
            <data key="weighted outdegree">22.0</data>
            <data key="weighted degree">22.0</data>
            <data key="bnc">8152.3374</data>
            <data key="authority">0.0</data>
            <data key="hub">0.12187945</data>
            <data key="label2">acuminatus_L</data>
            <data key="v-closeness centrality">0.000413</data>
            <data key="v-pagerank">2.061594</data>
            <data key="v-id">11</data>
            <data key="modularity_class">5</data>
            <data key="size">18.126614</data>
            <data key="r">95</data>
            <data key="g">198</data>
            <data key="b">19</data>
            <data key="x">-775.07404</data>
            <data key="y">910.83527</data>
        </node>
        <node id="Accipitridae">
            <data key="label">Accipitridae</data>
            <data key="weighted indegree">13.0</data>
            <data key="weighted outdegree">13.0</data>
            <data key="weighted degree">26.0</data>
            <data key="bnc">2818.4314</data>
            <data key="authority">0.058206853</data>
            <data key="hub">0.0</data>
            <data key="label2">Accipitridae</data>
            <data key="v-closeness centrality">0.000357</data>
            <data key="v-pagerank">1.53643</data>
            <data key="v-id">12</data>
            <data key="modularity_class">5</data>
            <data key="size">12.809538</data>
            <data key="r">95</data>
            <data key="g">198</data>
            <data key="b">19</data>
            <data key="x">-789.9379</data>
            <data key="y">3101.8818</data>
        </node>
        <node id="acuminatus_N">
            <data key="label">acuminatus_N</data>
            <data key="weighted indegree">0.0</data>
            <data key="weighted outdegree">23.0</data>
            <data key="weighted degree">23.0</data>
            <data key="bnc">5513.4277</data>
            <data key="authority">0.0</data>
            <data key="hub">0.14069732</data>
            <data key="label2">acuminatus_N</data>
            <data key="v-closeness centrality">0.000417</data>
            <data key="v-pagerank">2.181553</data>
            <data key="v-id">13</data>
            <data key="modularity_class">5</data>
            <data key="size">15.496031</data>
            <data key="r">95</data>
            <data key="g">198</data>
            <data key="b">19</data>
            <data key="x">2153.2632</data>
            <data key="y">-2425.7954</data>
        </node>
        <node id="arboricola_L">
            <data key="label">arboricola_L</data>
            <data key="weighted indegree">0.0</data>
            <data key="weighted outdegree">13.0</data>
            <data key="weighted degree">13.0</data>
            <data key="bnc">627.0137</data>
            <data key="authority">0.0</data>
            <data key="hub">0.038267024</data>
            <data key="label2">arboricola_L</data>
            <data key="v-closeness centrality">0.000331</data>
            <data key="v-pagerank">1.137487</data>
            <data key="v-id">107</data>
            <data key="modularity_class">5</data>
            <data key="size">10.625035</data>
            <data key="r">95</data>
            <data key="g">198</data>
            <data key="b">19</data>
            <data key="x">-2126.8513</data>
            <data key="y">1567.8014</data>
        </node>
        <node id="auritulus_A">
            <data key="label">auritulus_A</data>
            <data key="weighted indegree">0.0</data>
            <data key="weighted outdegree">25.0</data>
            <data key="weighted degree">25.0</data>
            <data key="bnc">17830.695</data>
            <data key="authority">0.0</data>
            <data key="hub">0.057171326</data>
            <data key="label2">auritulus_A</data>
            <data key="v-closeness centrality">0.000351</data>
            <data key="v-pagerank">2.800328</data>
            <data key="v-id">134</data>
            <data key="modularity_class">5</data>
            <data key="size">27.774431</data>
            <data key="r">95</data>
            <data key="g">198</data>
            <data key="b">19</data>
            <data key="x">-3558.6482</data>
            <data key="y">1574.6858</data>
        </node>
        <node id="frontalis_L">
            <data key="label">frontalis_L</data>
            <data key="weighted indegree">0.0</data>
            <data key="weighted outdegree">13.0</data>
            <data key="weighted degree">13.0</data>
            <data key="bnc">3545.7693</data>
            <data key="authority">0.0</data>
            <data key="hub">0.052878313</data>
            <data key="label2">frontalis_L</data>
            <data key="v-closeness centrality">0.000364</data>
            <data key="v-pagerank">1.411998</data>
            <data key="v-id">342</data>
            <data key="modularity_class">5</data>
            <data key="size">13.53458</data>
            <data key="r">95</data>
            <data key="g">198</data>
            <data key="b">19</data>
            <data key="x">-2439.23</data>
            <data key="y">22.69778</data>
        </node>
        <node id="frontalis_N">
            <data key="label">frontalis_N</data>
            <data key="weighted indegree">0.0</data>
            <data key="weighted outdegree">17.0</data>
            <data key="weighted degree">17.0</data>
            <data key="bnc">2076.1638</data>
            <data key="authority">0.0</data>
            <data key="hub">0.05415314</data>
            <data key="label2">frontalis_N</data>
            <data key="v-closeness centrality">0.000335</data>
            <data key="v-pagerank">1.681793</data>
            <data key="v-id">343</data>
            <data key="modularity_class">5</data>
            <data key="size">12.0696125</data>
            <data key="r">95</data>
            <data key="g">198</data>
            <data key="b">19</data>
            <data key="x">-3003.4631</data>
            <data key="y">1004.8872</data>
        </node>
        <node id="holocyclus_L">
            <data key="label">holocyclus_L</data>
            <data key="weighted indegree">0.0</data>
            <data key="weighted outdegree">13.0</data>
            <data key="weighted degree">13.0</data>
            <data key="bnc">7972.393</data>
            <data key="authority">0.0</data>
            <data key="hub">0.042010847</data>
            <data key="label2">holocyclus_L</data>
            <data key="v-closeness centrality">0.000369</data>
            <data key="v-pagerank">1.759172</data>
            <data key="v-id">392</data>
            <data key="modularity_class">5</data>
            <data key="size">17.947235</data>
            <data key="r">95</data>
            <data key="g">198</data>
            <data key="b">19</data>
            <data key="x">263.45377</data>
            <data key="y">1881.5084</data>
        </node>
        <node id="ricinus_A">
            <data key="label">ricinus_A</data>
            <data key="weighted indegree">0.0</data>
            <data key="weighted outdegree">26.0</data>
            <data key="weighted degree">26.0</data>
            <data key="bnc">10602.988</data>
            <data key="authority">0.0</data>
            <data key="hub">0.14314573</data>
            <data key="label2">ricinus_A</data>
            <data key="v-closeness centrality">0.000419</data>
            <data key="v-pagerank">2.705447</data>
            <data key="v-id">644</data>
            <data key="modularity_class">5</data>
            <data key="size">20.56953</data>
            <data key="r">95</data>
            <data key="g">198</data>
            <data key="b">19</data>
            <data key="x">1467.2333</data>
            <data key="y">2306.0464</data>
        </node>
        <node id="ricinus_L">
            <data key="label">ricinus_L</data>
            <data key="weighted indegree">0.0</data>
            <data key="weighted outdegree">43.0</data>
            <data key="weighted degree">43.0</data>
            <data key="bnc">25374.469</data>
            <data key="authority">0.0</data>
            <data key="hub">0.19718684</data>
            <data key="label2">ricinus_L</data>
            <data key="v-closeness centrality">0.000449</data>
            <data key="v-pagerank">4.317059</data>
            <data key="v-id">645</data>
            <data key="modularity_class">5</data>
            <data key="size">35.2944</data>
            <data key="r">95</data>
            <data key="g">198</data>
            <data key="b">19</data>
            <data key="x">-552.532</data>
            <data key="y">-2748.388</data>
        </node>
        <node id="ricinus_N">
            <data key="label">ricinus_N</data>
            <data key="weighted indegree">0.0</data>
            <data key="weighted outdegree">53.0</data>
            <data key="weighted degree">53.0</data>
            <data key="bnc">44550.453</data>
            <data key="authority">0.0</data>
            <data key="hub">0.21278891</data>
            <data key="label2">ricinus_N</data>
            <data key="v-closeness centrality">0.000461</data>
            <data key="v-pagerank">5.436101</data>
            <data key="v-id">646</data>
            <data key="modularity_class">5</data>
            <data key="size">54.409874</data>
            <data key="r">95</data>
            <data key="g">198</data>
            <data key="b">19</data>
            <data key="x">3314.1138</data>
            <data key="y">-513.6683</data>
        </node>
        <node id="scapularis_L">
            <data key="label">scapularis_L</data>
            <data key="weighted indegree">0.0</data>
            <data key="weighted outdegree">33.0</data>
            <data key="weighted degree">33.0</data>
            <data key="bnc">16365.616</data>
            <data key="authority">0.0</data>
            <data key="hub">0.1583431</data>
            <data key="label2">scapularis_L</data>
            <data key="v-closeness centrality">0.000429</data>
            <data key="v-pagerank">3.335545</data>
            <data key="v-id">667</data>
            <data key="modularity_class">5</data>
            <data key="size">26.313974</data>
            <data key="r">95</data>
            <data key="g">198</data>
            <data key="b">19</data>
            <data key="x">-416.55865</data>
            <data key="y">3369.2954</data>
        </node>
        <node id="scapularis_N">
            <data key="label">scapularis_N</data>
            <data key="weighted indegree">0.0</data>
            <data key="weighted outdegree">36.0</data>
            <data key="weighted degree">36.0</data>
            <data key="bnc">19892.121</data>
            <data key="authority">0.0</data>
            <data key="hub">0.17115894</data>
            <data key="label2">scapularis_N</data>
            <data key="v-closeness centrality">0.000436</data>
            <data key="v-pagerank">3.673743</data>
            <data key="v-id">668</data>
            <data key="modularity_class">5</data>
            <data key="size">29.829353</data>
            <data key="r">95</data>
            <data key="g">198</data>
            <data key="b">19</data>
            <data key="x">-1146.7875</data>
            <data key="y">3434.7139</data>
        </node>
        <node id="scapularis_A">
            <data key="label">scapularis_A</data>
            <data key="weighted indegree">0.0</data>
            <data key="weighted outdegree">14.0</data>
            <data key="weighted degree">14.0</data>
            <data key="bnc">2117.276</data>
            <data key="authority">0.0</data>
            <data key="hub">0.07635028</data>
            <data key="label2">scapularis_A</data>
            <data key="v-closeness centrality">0.000366</data>
            <data key="v-pagerank">1.48803</data>
            <data key="v-id">669</data>
            <data key="modularity_class">0</data>
            <data key="size">12.110595</data>
            <data key="r">158</data>
            <data key="g">226</data>
            <data key="b">255</data>
            <data key="x">2148.6572</data>
            <data key="y">1431.6858</data>
        </node>
        <node id="Accipitriformes">
            <data key="label">Accipitriformes</data>
            <data key="weighted indegree">13.0</data>
            <data key="weighted outdegree">0.0</data>
            <data key="weighted degree">13.0</data>
            <data key="bnc">0.0</data>
            <data key="authority">0.0</data>
            <data key="hub">0.0</data>
            <data key="label2">Accipitriformes</data>
            <data key="v-closeness centrality">0.000273</data>
            <data key="v-pagerank">0.243283</data>
            <data key="v-id">821</data>
            <data key="modularity_class">5</data>
            <data key="size">10.0</data>
            <data key="r">95</data>
            <data key="g">198</data>
            <data key="b">19</data>
            <data key="x">-769.9725</data>
            <data key="y">3148.4878</data>
        </node>
        <node id="frontalis_A">
            <data key="label">frontalis_A</data>
            <data key="weighted indegree">0.0</data>
            <data key="weighted outdegree">23.0</data>
            <data key="weighted degree">23.0</data>
            <data key="bnc">1323.5388</data>
            <data key="authority">0.0</data>
            <data key="hub">0.060636304</data>
            <data key="label2">frontalis_A</data>
            <data key="v-closeness centrality">0.000341</data>
            <data key="v-pagerank">1.692569</data>
            <data key="v-id">344</data>
            <data key="modularity_class">5</data>
            <data key="size">11.319363</data>
            <data key="r">95</data>
            <data key="g">198</data>
            <data key="b">19</data>
            <data key="x">-2500.5764</data>
            <data key="y">993.07336</data>
        </node>
        <node id="Acrocephalidae">
            <data key="label">Acrocephalidae</data>
            <data key="weighted indegree">13.0</data>
            <data key="weighted outdegree">13.0</data>
            <data key="weighted degree">26.0</data>
            <data key="bnc">677.1845</data>
            <data key="authority">0.05517947</data>
            <data key="hub">0.0</data>
            <data key="label2">Acrocephalidae</data>
            <data key="v-closeness centrality">0.000346</data>
            <data key="v-pagerank">1.21254</data>
            <data key="v-id">347</data>
            <data key="modularity_class">5</data>
            <data key="size">10.675048</data>
            <data key="r">95</data>
            <data key="g">198</data>
            <data key="b">19</data>
            <data key="x">-2327.2314</data>
            <data key="y">863.58026</data>
        </node>
        <node id="nipponensis_L">
            <data key="label">nipponensis_L</data>
            <data key="weighted indegree">0.0</data>
            <data key="weighted outdegree">17.0</data>
            <data key="weighted degree">17.0</data>
            <data key="bnc">3849.6487</data>
            <data key="authority">0.0</data>
            <data key="hub">0.10503986</data>
            <data key="label2">nipponensis_L</data>
            <data key="v-closeness centrality">0.000407</data>
            <data key="v-pagerank">1.684828</data>
            <data key="v-id">562</data>
            <data key="modularity_class">5</data>
            <data key="size">13.837502</data>
            <data key="r">95</data>
            <data key="g">198</data>
            <data key="b">19</data>
            <data key="x">-1163.2743</data>
            <data key="y">-1164.1538</data>
        </node>
        <node id="pavlovskyi_A">
            <data key="label">pavlovskyi_A</data>
            <data key="weighted indegree">0.0</data>
            <data key="weighted outdegree">17.0</data>
            <data key="weighted degree">17.0</data>
            <data key="bnc">6517.8496</data>
            <data key="authority">0.0</data>
            <data key="hub">0.12022246</data>
            <data key="label2">pavlovskyi_A</data>
            <data key="v-closeness centrality">0.000419</data>
            <data key="v-pagerank">1.810837</data>
            <data key="v-id">598</data>
            <data key="modularity_class">5</data>
            <data key="size">16.497282</data>
            <data key="r">95</data>
            <data key="g">198</data>
            <data key="b">19</data>
            <data key="x">-324.3342</data>
            <data key="y">217.21336</data>
        </node>
        <node id="pavlovskyi_L">
            <data key="label">pavlovskyi_L</data>
            <data key="weighted indegree">0.0</data>
            <data key="weighted outdegree">21.0</data>
            <data key="weighted degree">21.0</data>
            <data key="bnc">4287.821</data>
            <data key="authority">0.0</data>
            <data key="hub">0.12365</data>
            <data key="label2">pavlovskyi_L</data>
            <data key="v-closeness centrality">0.000407</data>
            <data key="v-pagerank">1.984475</data>
            <data key="v-id">600</data>
            <data key="modularity_class">5</data>
            <data key="size">14.27429</data>
            <data key="r">95</data>
            <data key="g">198</data>
            <data key="b">19</data>
            <data key="x">-2128.2314</data>
            <data key="y">-538.3974</data>
        </node>
        <node id="pavlovskyi_N">
            <data key="label">pavlovskyi_N</data>
            <data key="weighted indegree">0.0</data>
            <data key="weighted outdegree">23.0</data>
            <data key="weighted degree">23.0</data>
            <data key="bnc">6618.328</data>
            <data key="authority">0.0</data>
            <data key="hub">0.13657752</data>
            <data key="label2">pavlovskyi_N</data>
            <data key="v-closeness centrality">0.000421</data>
            <data key="v-pagerank">2.193036</data>
            <data key="v-id">599</data>
            <data key="modularity_class">5</data>
            <data key="size">16.597445</data>
            <data key="r">95</data>
            <data key="g">198</data>
            <data key="b">19</data>
            <data key="x">-2421.2717</data>
            <data key="y">-632.6222</data>
        </node>
        <node id="persulcatus_N">
            <data key="label">persulcatus_N</data>
            <data key="weighted indegree">0.0</data>
            <data key="weighted outdegree">28.0</data>
            <data key="weighted degree">28.0</data>
            <data key="bnc">11058.023</data>
            <data key="authority">0.0</data>
            <data key="hub">0.14645904</data>
            <data key="label2">persulcatus_N</data>
            <data key="v-closeness centrality">0.000421</data>
            <data key="v-pagerank">2.739504</data>
            <data key="v-id">609</data>
            <data key="modularity_class">5</data>
            <data key="size">21.02313</data>
            <data key="r">95</data>
            <data key="g">198</data>
            <data key="b">19</data>
            <data key="x">2905.2068</data>
            <data key="y">-1635.0043</data>
        </node>
        <node id="persulcatus_L">
            <data key="label">persulcatus_L</data>
            <data key="weighted indegree">0.0</data>
            <data key="weighted outdegree">21.0</data>
            <data key="weighted degree">21.0</data>
            <data key="bnc">6803.113</data>
            <data key="authority">0.0</data>
            <data key="hub">0.109812364</data>
            <data key="label2">persulcatus_L</data>
            <data key="v-closeness centrality">0.000399</data>
            <data key="v-pagerank">2.175855</data>
            <data key="v-id">610</data>
            <data key="modularity_class">5</data>
            <data key="size">16.781645</data>
            <data key="r">95</data>
            <data key="g">198</data>
            <data key="b">19</data>
            <data key="x">-1895.2352</data>
            <data key="y">-1133.0448</data>
        </node>
        <node id="turdus_A">
            <data key="label">turdus_A</data>
            <data key="weighted indegree">0.0</data>
            <data key="weighted outdegree">7.0</data>
            <data key="weighted degree">7.0</data>
            <data key="bnc">141.0854</data>
            <data key="authority">0.0</data>
            <data key="hub">0.03426284</data>
            <data key="label2">turdus_A</data>
            <data key="v-closeness centrality">0.000318</data>
            <data key="v-pagerank">0.759489</data>
            <data key="v-id">769</data>
            <data key="modularity_class">5</data>
            <data key="size">10.14064</data>
            <data key="r">95</data>
            <data key="g">198</data>
            <data key="b">19</data>
            <data key="x">-1905.7789</data>
            <data key="y">1151.9421</data>
        </node>
        <node id="Aegithalidae">
            <data key="label">Aegithalidae</data>
            <data key="weighted indegree">2.0</data>
            <data key="weighted outdegree">2.0</data>
            <data key="weighted degree">4.0</data>
            <data key="bnc">61.6741</data>
            <data key="authority">0.0070043243</data>
            <data key="hub">0.0</data>
            <data key="label2">Aegithalidae</data>
            <data key="v-closeness centrality">0.000317</data>
            <data key="v-pagerank">0.429672</data>
            <data key="v-id">348</data>
            <data key="modularity_class">5</data>
            <data key="size">10.06148</data>
            <data key="r">95</data>
            <data key="g">198</data>
            <data key="b">19</data>
            <data key="x">-2061.136</data>
            <data key="y">515.7327</data>
        </node>
        <node id="pacificus_L">
            <data key="label">pacificus_L</data>
            <data key="weighted indegree">0.0</data>
            <data key="weighted outdegree">33.0</data>
            <data key="weighted degree">33.0</data>
            <data key="bnc">11199.907</data>
            <data key="authority">0.0</data>
            <data key="hub">0.12353663</data>
            <data key="label2">pacificus_L</data>
            <data key="v-closeness centrality">0.000412</data>
            <data key="v-pagerank">3.240001</data>
            <data key="v-id">588</data>
            <data key="modularity_class">5</data>
            <data key="size">21.164566</data>
            <data key="r">95</data>
            <data key="g">198</data>
            <data key="b">19</data>
            <data key="x">-2994.0798</data>
            <data key="y">-1622.6023</data>
        </node>
        <node id="Tenrecidae">
            <data key="label">Tenrecidae</data>
            <data key="weighted indegree">11.0</data>
            <data key="weighted outdegree">11.0</data>
            <data key="weighted degree">22.0</data>
            <data key="bnc">11161.483</data>
            <data key="authority">0.0029922735</data>
            <data key="hub">0.0</data>
            <data key="label2">Tenrecidae</data>
            <data key="v-closeness centrality">0.000262</data>
            <data key="v-pagerank">3.357271</data>
            <data key="v-id">64</data>
            <data key="modularity_class">0</data>
            <data key="size">21.126263</data>
            <data key="r">158</data>
            <data key="g">226</data>
            <data key="b">255</data>
            <data key="x">-594.73987</data>
            <data key="y">-1773.1327</data>
        </node>
        <node id="Afrosoricida">
            <data key="label">Afrosoricida</data>
            <data key="weighted indegree">13.0</data>
            <data key="weighted outdegree">0.0</data>
            <data key="weighted degree">13.0</data>
            <data key="bnc">27.860622</data>
            <data key="authority">0.0</data>
            <data key="hub">0.0</data>
            <data key="label2">Afrosoricida</data>
            <data key="v-closeness centrality">0.000221</data>
            <data key="v-pagerank">0.571932</data>
            <data key="v-id">833</data>
            <data key="modularity_class">0</data>
            <data key="size">10.027773</data>
            <data key="r">158</data>
            <data key="g">226</data>
            <data key="b">255</data>
            <data key="x">-622.75476</data>
            <data key="y">-1705.4819</data>
        </node>
        <node id="Chrysochloridae">
            <data key="label">Chrysochloridae</data>
            <data key="weighted indegree">2.0</data>
            <data key="weighted outdegree">2.0</data>
            <data key="weighted degree">4.0</data>
            <data key="bnc">847.60925</data>
            <data key="authority">0.0027372648</data>
            <data key="hub">0.0</data>
            <data key="label2">Chrysochloridae</data>
            <data key="v-closeness centrality">0.00027</data>
            <data key="v-pagerank">0.649854</data>
            <data key="v-id">68</data>
            <data key="modularity_class">0</data>
            <data key="size">10.844934</data>
            <data key="r">158</data>
            <data key="g">226</data>
            <data key="b">255</data>
            <data key="x">-552.28973</data>
            <data key="y">-1668.5878</data>
        </node>
        <node id="kashmiricus_N">
            <data key="label">kashmiricus_N</data>
            <data key="weighted indegree">0.0</data>
            <data key="weighted outdegree">2.0</data>
            <data key="weighted degree">2.0</data>
            <data key="bnc">183.05063</data>
            <data key="authority">0.0</data>
            <data key="hub">0.014651645</data>
            <data key="label2">kashmiricus_N</data>
            <data key="v-closeness centrality">0.000332</data>
            <data key="v-pagerank">0.398109</data>
            <data key="v-id">433</data>
            <data key="modularity_class">5</data>
            <data key="size">10.182473</data>
            <data key="r">95</data>
            <data key="g">198</data>
            <data key="b">19</data>
            <data key="x">-418.4725</data>
            <data key="y">-1740.6921</data>
        </node>
        <node id="Agamidae">
            <data key="label">Agamidae</data>
            <data key="weighted indegree">3.0</data>
            <data key="weighted outdegree">3.0</data>
            <data key="weighted degree">6.0</data>
            <data key="bnc">194.68864</data>
            <data key="authority">0.0066644754</data>
            <data key="hub">0.0</data>
            <data key="label2">Agamidae</data>
            <data key="v-closeness centrality">0.0003</data>
            <data key="v-pagerank">0.636319</data>
            <data key="v-id">434</data>
            <data key="modularity_class">5</data>
            <data key="size">10.194075</data>
            <data key="r">95</data>
            <data key="g">198</data>
            <data key="b">19</data>
            <data key="x">-1373.9578</data>
            <data key="y">-2541.044</data>
        </node>
        <node id="ventalloi_L">
            <data key="label">ventalloi_L</data>
            <data key="weighted indegree">0.0</data>
            <data key="weighted outdegree">8.0</data>
            <data key="weighted degree">8.0</data>
            <data key="bnc">1295.4906</data>
            <data key="authority">0.0</data>
            <data key="hub">0.050478622</data>
            <data key="label2">ventalloi_L</data>
            <data key="v-closeness centrality">0.000365</data>
            <data key="v-pagerank">0.980043</data>
            <data key="v-id">791</data>
            <data key="modularity_class">5</data>
            <data key="size">11.291403</data>
            <data key="r">95</data>
            <data key="g">198</data>
            <data key="b">19</data>
            <data key="x">-741.0263</data>
            <data key="y">-2308.9</data>
        </node>
        <node id="ventalloi_N">
            <data key="label">ventalloi_N</data>
            <data key="weighted indegree">0.0</data>
            <data key="weighted outdegree">16.0</data>
            <data key="weighted degree">16.0</data>
            <data key="bnc">4859.096</data>
            <data key="authority">0.0</data>
            <data key="hub">0.102725044</data>
            <data key="label2">ventalloi_N</data>
            <data key="v-closeness centrality">0.0004</data>
            <data key="v-pagerank">1.734442</data>
            <data key="v-id">792</data>
            <data key="modularity_class">5</data>
            <data key="size">14.843763</data>
            <data key="r">95</data>
            <data key="g">198</data>
            <data key="b">19</data>
            <data key="x">-1140.0917</data>
            <data key="y">-2071.292</data>
        </node>
        <node id="Alaudidae">
            <data key="label">Alaudidae</data>
            <data key="weighted indegree">13.0</data>
            <data key="weighted outdegree">13.0</data>
            <data key="weighted degree">26.0</data>
            <data key="bnc">1264.3069</data>
            <data key="authority">0.04434644</data>
            <data key="hub">0.0</data>
            <data key="label2">Alaudidae</data>
            <data key="v-closeness centrality">0.000353</data>
            <data key="v-pagerank">1.437842</data>
            <data key="v-id">26</data>
            <data key="modularity_class">5</data>
            <data key="size">11.260318</data>
            <data key="r">95</data>
            <data key="g">198</data>
            <data key="b">19</data>
            <data key="x">-2266.9014</data>
            <data key="y">919.94684</data>
        </node>
        <node id="ceylonensis_N">
            <data key="label">ceylonensis_N</data>
            <data key="weighted indegree">0.0</data>
            <data key="weighted outdegree">7.0</data>
            <data key="weighted degree">7.0</data>
            <data key="bnc">2158.221</data>
            <data key="authority">0.0</data>
            <data key="hub">0.04997188</data>
            <data key="label2">ceylonensis_N</data>
            <data key="v-closeness centrality">0.000369</data>
            <data key="v-pagerank">0.884123</data>
            <data key="v-id">222</data>
            <data key="modularity_class">0</data>
            <data key="size">12.151411</data>
            <data key="r">158</data>
            <data key="g">226</data>
            <data key="b">255</data>
            <data key="x">320.0999</data>
            <data key="y">-304.3982</data>
        </node>
        <node id="crenulatus_A">
            <data key="label">crenulatus_A</data>
            <data key="weighted indegree">0.0</data>
            <data key="weighted outdegree">10.0</data>
            <data key="weighted degree">10.0</data>
            <data key="bnc">1256.2017</data>
            <data key="authority">0.0</data>
            <data key="hub">0.056938387</data>
            <data key="label2">crenulatus_A</data>
            <data key="v-closeness centrality">0.000353</data>
            <data key="v-pagerank">1.090143</data>
            <data key="v-id">279</data>
            <data key="modularity_class">0</data>
            <data key="size">11.252237</data>
            <data key="r">158</data>
            <data key="g">226</data>
            <data key="b">255</data>
            <data key="x">36.09481</data>
            <data key="y">269.80338</data>
        </node>
        <node id="crenulatus_N">
            <data key="label">crenulatus_N</data>
            <data key="weighted indegree">0.0</data>
            <data key="weighted outdegree">20.0</data>
            <data key="weighted degree">20.0</data>
            <data key="bnc">4771.43</data>
            <data key="authority">0.0</data>
            <data key="hub">0.11689187</data>
            <data key="label2">crenulatus_N</data>
            <data key="v-closeness centrality">0.00041</data>
            <data key="v-pagerank">1.827028</data>
            <data key="v-id">281</data>
            <data key="modularity_class">0</data>
            <data key="size">14.756374</data>
            <data key="r">158</data>
            <data key="g">226</data>
            <data key="b">255</data>
            <data key="x">-287.57767</data>
            <data key="y">-103.739716</data>
        </node>
        <node id="eldaricus_A">
            <data key="label">eldaricus_A</data>
            <data key="weighted indegree">0.0</data>
            <data key="weighted outdegree">16.0</data>
            <data key="weighted degree">16.0</data>
            <data key="bnc">1709.6062</data>
            <data key="authority">0.0</data>
            <data key="hub">0.05647496</data>
            <data key="label2">eldaricus_A</data>
            <data key="v-closeness centrality">0.000334</data>
            <data key="v-pagerank">1.639282</data>
            <data key="v-id">321</data>
            <data key="modularity_class">5</data>
            <data key="size">11.704212</data>
            <data key="r">95</data>
            <data key="g">198</data>
            <data key="b">19</data>
            <data key="x">-2446.3506</data>
            <data key="y">1447.6664</data>
        </node>
        <node id="eldaricus_L">
            <data key="label">eldaricus_L</data>
            <data key="weighted indegree">0.0</data>
            <data key="weighted outdegree">18.0</data>
            <data key="weighted degree">18.0</data>
            <data key="bnc">5248.478</data>
            <data key="authority">0.0</data>
            <data key="hub">0.091194905</data>
            <data key="label2">eldaricus_L</data>
            <data key="v-closeness centrality">0.000396</data>
            <data key="v-pagerank">1.844824</data>
            <data key="v-id">322</data>
            <data key="modularity_class">5</data>
            <data key="size">15.231916</data>
            <data key="r">95</data>
            <data key="g">198</data>
            <data key="b">19</data>
            <data key="x">-2697.819</data>
            <data key="y">1497.772</data>
        </node>
        <node id="eldaricus_N">
            <data key="label">eldaricus_N</data>
            <data key="weighted indegree">0.0</data>
            <data key="weighted outdegree">19.0</data>
            <data key="weighted degree">19.0</data>
            <data key="bnc">11700.601</data>
            <data key="authority">0.0</data>
            <data key="hub">0.10323727</data>
            <data key="label2">eldaricus_N</data>
            <data key="v-closeness centrality">0.000412</data>
            <data key="v-pagerank">1.970371</data>
            <data key="v-id">320</data>
            <data key="modularity_class">5</data>
            <data key="size">21.663681</data>
            <data key="r">95</data>
            <data key="g">198</data>
            <data key="b">19</data>
            <data key="x">-2799.1694</data>
            <data key="y">-10.144802</data>
        </node>
        <node id="rubicundus_L">
            <data key="label">rubicundus_L</data>
            <data key="weighted indegree">0.0</data>
            <data key="weighted outdegree">10.0</data>
            <data key="weighted degree">10.0</data>
            <data key="bnc">2903.0137</data>
            <data key="authority">0.0</data>
            <data key="hub">0.049876485</data>
            <data key="label2">rubicundus_L</data>
            <data key="v-closeness centrality">0.000374</data>
            <data key="v-pagerank">1.206463</data>
            <data key="v-id">655</data>
            <data key="modularity_class">0</data>
            <data key="size">12.893853</data>
            <data key="r">158</data>
            <data key="g">226</data>
            <data key="b">255</data>
            <data key="x">613.4512</data>
            <data key="y">403.2765</data>
        </node>
        <node id="subterraneus_A">
            <data key="label">subterraneus_A</data>
            <data key="weighted indegree">0.0</data>
            <data key="weighted outdegree">9.0</data>
            <data key="weighted degree">9.0</data>
            <data key="bnc">863.4241</data>
            <data key="authority">0.0</data>
            <data key="hub">0.038994517</data>
            <data key="label2">subterraneus_A</data>
            <data key="v-closeness centrality">0.000321</data>
            <data key="v-pagerank">0.975072</data>
            <data key="v-id">732</data>
            <data key="modularity_class">5</data>
            <data key="size">10.8607</data>
            <data key="r">95</data>
            <data key="g">198</data>
            <data key="b">19</data>
            <data key="x">-2743.6987</data>
            <data key="y">726.6411</data>
        </node>
        <node id="subterraneus_L">
            <data key="label">subterraneus_L</data>
            <data key="weighted indegree">0.0</data>
            <data key="weighted outdegree">9.0</data>
            <data key="weighted degree">9.0</data>
            <data key="bnc">863.4241</data>
            <data key="authority">0.0</data>
            <data key="hub">0.038994517</data>
            <data key="label2">subterraneus_L</data>
            <data key="v-closeness centrality">0.000321</data>
            <data key="v-pagerank">0.975072</data>
            <data key="v-id">733</data>
            <data key="modularity_class">5</data>
            <data key="size">10.8607</data>
            <data key="r">95</data>
            <data key="g">198</data>
            <data key="b">19</data>
            <data key="x">-2814.3027</data>
            <data key="y">649.0733</data>
        </node>
        <node id="subterraneus_N">
            <data key="label">subterraneus_N</data>
            <data key="weighted indegree">0.0</data>
            <data key="weighted outdegree">9.0</data>
            <data key="weighted degree">9.0</data>
            <data key="bnc">863.4241</data>
            <data key="authority">0.0</data>
            <data key="hub">0.038994517</data>
            <data key="label2">subterraneus_N</data>
            <data key="v-closeness centrality">0.000321</data>
            <data key="v-pagerank">0.975072</data>
            <data key="v-id">734</data>
            <data key="modularity_class">5</data>
            <data key="size">10.8607</data>
            <data key="r">95</data>
            <data key="g">198</data>
            <data key="b">19</data>
            <data key="x">-2716.2312</data>
            <data key="y">595.6824</data>
        </node>
        <node id="eichhorni_N">
            <data key="label">eichhorni_N</data>
            <data key="weighted indegree">0.0</data>
            <data key="weighted outdegree">1.0</data>
            <data key="weighted degree">1.0</data>
            <data key="bnc">0.0</data>
            <data key="authority">0.0</data>
            <data key="hub">1.2997878E-4</data>
            <data key="label2">eichhorni_N</data>
            <data key="v-closeness centrality">0.000241</data>
            <data key="v-pagerank">0.320332</data>
            <data key="v-id">317</data>
            <data key="modularity_class">5</data>
            <data key="size">10.0</data>
            <data key="r">95</data>
            <data key="g">198</data>
            <data key="b">19</data>
            <data key="x">-2921.071</data>
            <data key="y">1251.9479</data>
        </node>
        <node id="Alcedinidae">
            <data key="label">Alcedinidae</data>
            <data key="weighted indegree">5.0</data>
            <data key="weighted outdegree">5.0</data>
            <data key="weighted degree">10.0</data>
            <data key="bnc">3201.815</data>
            <data key="authority">0.0032737204</data>
            <data key="hub">0.0</data>
            <data key="label2">Alcedinidae</data>
            <data key="v-closeness centrality">0.000303</data>
            <data key="v-pagerank">1.001955</data>
            <data key="v-id">318</data>
            <data key="modularity_class">5</data>
            <data key="size">13.191711</data>
            <data key="r">95</data>
            <data key="g">198</data>
            <data key="b">19</data>
            <data key="x">-2860.92</data>
            <data key="y">1313.9248</data>
        </node>
        <node id="lividus_A">
            <data key="label">lividus_A</data>
            <data key="weighted indegree">0.0</data>
            <data key="weighted outdegree">3.0</data>
            <data key="weighted degree">3.0</data>
            <data key="bnc">190.40472</data>
            <data key="authority">0.0</data>
            <data key="hub">0.003932861</data>
            <data key="label2">lividus_A</data>
            <data key="v-closeness centrality">0.000287</data>
            <data key="v-pagerank">0.552819</data>
            <data key="v-id">477</data>
            <data key="modularity_class">5</data>
            <data key="size">10.189804</data>
            <data key="r">95</data>
            <data key="g">198</data>
            <data key="b">19</data>
            <data key="x">-2778.3965</data>
            <data key="y">1239.0345</data>
        </node>
        <node id="lividus_L">
            <data key="label">lividus_L</data>
            <data key="weighted indegree">0.0</data>
            <data key="weighted outdegree">5.0</data>
            <data key="weighted degree">5.0</data>
            <data key="bnc">1174.7279</data>
            <data key="authority">0.0</data>
            <data key="hub">0.006910578</data>
            <data key="label2">lividus_L</data>
            <data key="v-closeness centrality">0.000292</data>
            <data key="v-pagerank">0.806869</data>
            <data key="v-id">478</data>
            <data key="modularity_class">5</data>
            <data key="size">11.171021</data>
            <data key="r">95</data>
            <data key="g">198</data>
            <data key="b">19</data>
            <data key="x">-2842.8652</data>
            <data key="y">1277.7976</data>
        </node>
        <node id="murreleti_A">
            <data key="label">murreleti_A</data>
            <data key="weighted indegree">0.0</data>
            <data key="weighted outdegree">1.0</data>
            <data key="weighted degree">1.0</data>
            <data key="bnc">0.0</data>
            <data key="authority">0.0</data>
            <data key="hub">7.59318E-5</data>
            <data key="label2">murreleti_A</data>
            <data key="v-closeness centrality">0.000226</data>
            <data key="v-pagerank">0.298105</data>
            <data key="v-id">538</data>
            <data key="modularity_class">1</data>
            <data key="size">10.0</data>
            <data key="r">56</data>
            <data key="g">142</data>
            <data key="b">255</data>
            <data key="x">-4411.1377</data>
            <data key="y">1635.3379</data>
        </node>
        <node id="Alcidae">
            <data key="label">Alcidae</data>
            <data key="weighted indegree">10.0</data>
            <data key="weighted outdegree">10.0</data>
            <data key="weighted degree">20.0</data>
            <data key="bnc">2524.49</data>
            <data key="authority">0.0019124618</data>
            <data key="hub">0.0</data>
            <data key="label2">Alcidae</data>
            <data key="v-closeness centrality">0.000281</data>
            <data key="v-pagerank">1.916658</data>
            <data key="v-id">539</data>
            <data key="modularity_class">1</data>
            <data key="size">12.516524</data>
            <data key="r">56</data>
            <data key="g">142</data>
            <data key="b">255</data>
            <data key="x">-4269.381</data>
            <data key="y">1668.2467</data>
        </node>
        <node id="rothschildi_L">
            <data key="label">rothschildi_L</data>
            <data key="weighted indegree">0.0</data>
            <data key="weighted outdegree">2.0</data>
            <data key="weighted degree">2.0</data>
            <data key="bnc">32.287285</data>
            <data key="authority">0.0</data>
            <data key="hub">4.048543E-4</data>
            <data key="label2">rothschildi_L</data>
            <data key="v-closeness centrality">0.000254</data>
            <data key="v-pagerank">0.434496</data>
            <data key="v-id">650</data>
            <data key="modularity_class">1</data>
            <data key="size">10.032186</data>
            <data key="r">56</data>
            <data key="g">142</data>
            <data key="b">255</data>
            <data key="x">-4172.458</data>
            <data key="y">1599.8307</data>
        </node>
        <node id="rothschildi_N">
            <data key="label">rothschildi_N</data>
            <data key="weighted indegree">0.0</data>
            <data key="weighted outdegree">3.0</data>
            <data key="weighted degree">3.0</data>
            <data key="bnc">100.90807</data>
            <data key="authority">0.0</data>
            <data key="hub">0.0016386391</data>
            <data key="label2">rothschildi_N</data>
            <data key="v-closeness centrality">0.000274</data>
            <data key="v-pagerank">0.551165</data>
            <data key="v-id">651</data>
            <data key="modularity_class">1</data>
            <data key="size">10.10059</data>
            <data key="r">56</data>
            <data key="g">142</data>
            <data key="b">255</data>
            <data key="x">-4023.0886</data>
            <data key="y">1614.3035</data>
        </node>
        <node id="rothschildi_A">
            <data key="label">rothschildi_A</data>
            <data key="weighted indegree">0.0</data>
            <data key="weighted outdegree">3.0</data>
            <data key="weighted degree">3.0</data>
            <data key="bnc">100.90807</data>
            <data key="authority">0.0</data>
            <data key="hub">0.0016386391</data>
            <data key="label2">rothschildi_A</data>
            <data key="v-closeness centrality">0.000274</data>
            <data key="v-pagerank">0.551165</data>
            <data key="v-id">652</data>
            <data key="modularity_class">1</data>
            <data key="size">10.10059</data>
            <data key="r">56</data>
            <data key="g">142</data>
            <data key="b">255</data>
            <data key="x">-4178.6777</data>
            <data key="y">1639.9362</data>
        </node>
        <node id="signatus_A">
            <data key="label">signatus_A</data>
            <data key="weighted indegree">0.0</data>
            <data key="weighted outdegree">5.0</data>
            <data key="weighted degree">5.0</data>
            <data key="bnc">1885.4155</data>
            <data key="authority">0.0</data>
            <data key="hub">0.006789847</data>
            <data key="label2">signatus_A</data>
            <data key="v-closeness centrality">0.00029</data>
            <data key="v-pagerank">0.8391</data>
            <data key="v-id">692</data>
            <data key="modularity_class">1</data>
            <data key="size">11.879466</data>
            <data key="r">56</data>
            <data key="g">142</data>
            <data key="b">255</data>
            <data key="x">-3860.615</data>
            <data key="y">1668.5116</data>
        </node>
        <node id="signatus_L">
            <data key="label">signatus_L</data>
            <data key="weighted indegree">0.0</data>
            <data key="weighted outdegree">3.0</data>
            <data key="weighted degree">3.0</data>
            <data key="bnc">174.76443</data>
            <data key="authority">0.0</data>
            <data key="hub">0.0013957133</data>
            <data key="label2">signatus_L</data>
            <data key="v-closeness centrality">0.000269</data>
            <data key="v-pagerank">0.582704</data>
            <data key="v-id">694</data>
            <data key="modularity_class">1</data>
            <data key="size">10.174213</data>
            <data key="r">56</data>
            <data key="g">142</data>
            <data key="b">255</data>
            <data key="x">-4138.782</data>
            <data key="y">1793.833</data>
        </node>
        <node id="signatus_N">
            <data key="label">signatus_N</data>
            <data key="weighted indegree">0.0</data>
            <data key="weighted outdegree">4.0</data>
            <data key="weighted degree">4.0</data>
            <data key="bnc">1497.0273</data>
            <data key="authority">0.0</data>
            <data key="hub">0.006779143</data>
            <data key="label2">signatus_N</data>
            <data key="v-closeness centrality">0.000289</data>
            <data key="v-pagerank">0.671669</data>
            <data key="v-id">695</data>
            <data key="modularity_class">1</data>
            <data key="size">11.492304</data>
            <data key="r">56</data>
            <data key="g">142</data>
            <data key="b">255</data>
            <data key="x">-4066.843</data>
            <data key="y">1724.8596</data>
        </node>
        <node id="uriae_L">
            <data key="label">uriae_L</data>
            <data key="weighted indegree">0.0</data>
            <data key="weighted outdegree">5.0</data>
            <data key="weighted degree">5.0</data>
            <data key="bnc">509.8223</data>
            <data key="authority">0.0</data>
            <data key="hub">0.0016125803</data>
            <data key="label2">uriae_L</data>
            <data key="v-closeness centrality">0.000273</data>
            <data key="v-pagerank">0.933057</data>
            <data key="v-id">782</data>
            <data key="modularity_class">1</data>
            <data key="size">10.508214</data>
            <data key="r">56</data>
            <data key="g">142</data>
            <data key="b">255</data>
            <data key="x">-4299.069</data>
            <data key="y">1614.006</data>
        </node>
        <node id="uriae_N">
            <data key="label">uriae_N</data>
            <data key="weighted indegree">0.0</data>
            <data key="weighted outdegree">11.0</data>
            <data key="weighted degree">11.0</data>
            <data key="bnc">21701.812</data>
            <data key="authority">0.0</data>
            <data key="hub">0.017320264</data>
            <data key="label2">uriae_N</data>
            <data key="v-closeness centrality">0.000347</data>
            <data key="v-pagerank">1.738054</data>
            <data key="v-id">783</data>
            <data key="modularity_class">1</data>
            <data key="size">31.633333</data>
            <data key="r">56</data>
            <data key="g">142</data>
            <data key="b">255</data>
            <data key="x">-4549.407</data>
            <data key="y">1626.201</data>
        </node>
        <node id="uriae_A">
            <data key="label">uriae_A</data>
            <data key="weighted indegree">0.0</data>
            <data key="weighted outdegree">9.0</data>
            <data key="weighted degree">9.0</data>
            <data key="bnc">6773.902</data>
            <data key="authority">0.0</data>
            <data key="hub">0.010512753</data>
            <data key="label2">uriae_A</data>
            <data key="v-closeness centrality">0.000302</data>
            <data key="v-pagerank">1.45956</data>
            <data key="v-id">781</data>
            <data key="modularity_class">1</data>
            <data key="size">16.752527</data>
            <data key="r">56</data>
            <data key="g">142</data>
            <data key="b">255</data>
            <data key="x">-4465.111</data>
            <data key="y">1500.966</data>
        </node>
        <node id="anatis_A">
            <data key="label">anatis_A</data>
            <data key="weighted indegree">0.0</data>
            <data key="weighted outdegree">2.0</data>
            <data key="weighted degree">2.0</data>
            <data key="bnc">2568.0</data>
            <data key="authority">0.0</data>
            <data key="hub">9.908209E-4</data>
            <data key="label2">anatis_A</data>
            <data key="v-closeness centrality">0.000269</data>
            <data key="v-pagerank">0.605432</data>
            <data key="v-id">83</data>
            <data key="modularity_class">3</data>
            <data key="size">12.559896</data>
            <data key="r">0</data>
            <data key="g">153</data>
            <data key="b">52</data>
            <data key="x">23.008806</data>
            <data key="y">1044.754</data>
        </node>
        <node id="Anatidae">
            <data key="label">Anatidae</data>
            <data key="weighted indegree">7.0</data>
            <data key="weighted outdegree">7.0</data>
            <data key="weighted degree">14.0</data>
            <data key="bnc">10501.946</data>
            <data key="authority">0.024876583</data>
            <data key="hub">0.0</data>
            <data key="label2">Anatidae</data>
            <data key="v-closeness centrality">0.000348</data>
            <data key="v-pagerank">1.406992</data>
            <data key="v-id">84</data>
            <data key="modularity_class">3</data>
            <data key="size">20.468807</data>
            <data key="r">0</data>
            <data key="g">153</data>
            <data key="b">52</data>
            <data key="x">82.27147</data>
            <data key="y">1085.1807</data>
        </node>
        <node id="anatis_N">
            <data key="label">anatis_N</data>
            <data key="weighted indegree">0.0</data>
            <data key="weighted outdegree">2.0</data>
            <data key="weighted degree">2.0</data>
            <data key="bnc">2568.0</data>
            <data key="authority">0.0</data>
            <data key="hub">9.908209E-4</data>
            <data key="label2">anatis_N</data>
            <data key="v-closeness centrality">0.000269</data>
            <data key="v-pagerank">0.605432</data>
            <data key="v-id">85</data>
            <data key="modularity_class">3</data>
            <data key="size">12.559896</data>
            <data key="r">0</data>
            <data key="g">153</data>
            <data key="b">52</data>
            <data key="x">132.82841</data>
            <data key="y">1054.885</data>
        </node>
        <node id="persulcatus_A">
            <data key="label">persulcatus_A</data>
            <data key="weighted indegree">0.0</data>
            <data key="weighted outdegree">23.0</data>
            <data key="weighted degree">23.0</data>
            <data key="bnc">10691.595</data>
            <data key="authority">0.0</data>
            <data key="hub">0.113036245</data>
            <data key="label2">persulcatus_A</data>
            <data key="v-closeness centrality">0.000391</data>
            <data key="v-pagerank">2.570538</data>
            <data key="v-id">607</data>
            <data key="modularity_class">0</data>
            <data key="size">20.657858</data>
            <data key="r">158</data>
            <data key="g">226</data>
            <data key="b">255</data>
            <data key="x">2444.6528</data>
            <data key="y">1925.7762</data>
        </node>
        <node id="redizkorzevi_A">
            <data key="label">redizkorzevi_A</data>
            <data key="weighted indegree">0.0</data>
            <data key="weighted outdegree">19.0</data>
            <data key="weighted degree">19.0</data>
            <data key="bnc">11420.061</data>
            <data key="authority">0.0</data>
            <data key="hub">0.10704628</data>
            <data key="label2">redizkorzevi_A</data>
            <data key="v-closeness centrality">0.000415</data>
            <data key="v-pagerank">2.274257</data>
            <data key="v-id">637</data>
            <data key="modularity_class">0</data>
            <data key="size">21.384026</data>
            <data key="r">158</data>
            <data key="g">226</data>
            <data key="b">255</data>
            <data key="x">-1554.0638</data>
            <data key="y">-906.9244</data>
        </node>
        <node id="pacificus_A">
            <data key="label">pacificus_A</data>
            <data key="weighted indegree">0.0</data>
            <data key="weighted outdegree">16.0</data>
            <data key="weighted degree">16.0</data>
            <data key="bnc">4077.1033</data>
            <data key="authority">0.0</data>
            <data key="hub">0.10132252</data>
            <data key="label2">pacificus_A</data>
            <data key="v-closeness centrality">0.000389</data>
            <data key="v-pagerank">1.70814</data>
            <data key="v-id">587</data>
            <data key="modularity_class">0</data>
            <data key="size">14.064238</data>
            <data key="r">158</data>
            <data key="g">226</data>
            <data key="b">255</data>
            <data key="x">2689.79</data>
            <data key="y">-352.01517</data>
        </node>
        <node id="Anguidae">
            <data key="label">Anguidae</data>
            <data key="weighted indegree">9.0</data>
            <data key="weighted outdegree">9.0</data>
            <data key="weighted degree">18.0</data>
            <data key="bnc">1532.8895</data>
            <data key="authority">0.04926619</data>
            <data key="hub">0.0</data>
            <data key="label2">Anguidae</data>
            <data key="v-closeness centrality">0.000343</data>
            <data key="v-pagerank">1.101852</data>
            <data key="v-id">590</data>
            <data key="modularity_class">5</data>
            <data key="size">11.528052</data>
            <data key="r">95</data>
            <data key="g">198</data>
            <data key="b">19</data>
            <data key="x">-1769.6582</data>
            <data key="y">-2612.938</data>
        </node>
        <node id="pacificus_N">
            <data key="label">pacificus_N</data>
            <data key="weighted indegree">0.0</data>
            <data key="weighted outdegree">30.0</data>
            <data key="weighted degree">30.0</data>
            <data key="bnc">10568.1045</data>
            <data key="authority">0.0</data>
            <data key="hub">0.14457782</data>
            <data key="label2">pacificus_N</data>
            <data key="v-closeness centrality">0.000421</data>
            <data key="v-pagerank">2.973279</data>
            <data key="v-id">589</data>
            <data key="modularity_class">5</data>
            <data key="size">20.534758</data>
            <data key="r">95</data>
            <data key="g">198</data>
            <data key="b">19</data>
            <data key="x">-2538.4653</data>
            <data key="y">-2168.0273</data>
        </node>
        <node id="peromysci_N">
            <data key="label">peromysci_N</data>
            <data key="weighted indegree">0.0</data>
            <data key="weighted outdegree">3.0</data>
            <data key="weighted degree">3.0</data>
            <data key="bnc">263.01422</data>
            <data key="authority">0.0</data>
            <data key="hub">0.02862992</data>
            <data key="label2">peromysci_N</data>
            <data key="v-closeness centrality">0.000355</data>
            <data key="v-pagerank">0.466643</data>
            <data key="v-id">606</data>
            <data key="modularity_class">0</data>
            <data key="size">10.262184</data>
            <data key="r">158</data>
            <data key="g">226</data>
            <data key="b">255</data>
            <data key="x">-221.1149</data>
            <data key="y">-2039.7821</data>
        </node>
        <node id="redizkorzevi_L">
            <data key="label">redizkorzevi_L</data>
            <data key="weighted indegree">0.0</data>
            <data key="weighted outdegree">18.0</data>
            <data key="weighted degree">18.0</data>
            <data key="bnc">7571.999</data>
            <data key="authority">0.0</data>
            <data key="hub">0.10330191</data>
            <data key="label2">redizkorzevi_L</data>
            <data key="v-closeness centrality">0.000408</data>
            <data key="v-pagerank">1.960058</data>
            <data key="v-id">639</data>
            <data key="modularity_class">0</data>
            <data key="size">17.548105</data>
            <data key="r">158</data>
            <data key="g">226</data>
            <data key="b">255</data>
            <data key="x">-1374.8549</data>
            <data key="y">-1763.9362</data>
        </node>
        <node id="Anseriformes">
            <data key="label">Anseriformes</data>
            <data key="weighted indegree">7.0</data>
            <data key="weighted outdegree">0.0</data>
            <data key="weighted degree">7.0</data>
            <data key="bnc">0.0</data>
            <data key="authority">0.0</data>
            <data key="hub">0.0</data>
            <data key="label2">Anseriformes</data>
            <data key="v-closeness centrality">0.000268</data>
            <data key="v-pagerank">0.299493</data>
            <data key="v-id">838</data>
            <data key="modularity_class">3</data>
            <data key="size">10.0</data>
            <data key="r">0</data>
            <data key="g">153</data>
            <data key="b">52</data>
            <data key="x">13.670944</data>
            <data key="y">1118.3287</data>
        </node>
        <node id="Ranidae">
            <data key="label">Ranidae</data>
            <data key="weighted indegree">1.0</data>
            <data key="weighted outdegree">1.0</data>
            <data key="weighted degree">2.0</data>
            <data key="bnc">1718.0</data>
            <data key="authority">0.0044879564</data>
            <data key="hub">0.0</data>
            <data key="label2">Ranidae</data>
            <data key="v-closeness centrality">0.000293</data>
            <data key="v-pagerank">0.583167</data>
            <data key="v-id">608</data>
            <data key="modularity_class">0</data>
            <data key="size">11.712579</data>
            <data key="r">158</data>
            <data key="g">226</data>
            <data key="b">255</data>
            <data key="x">3874.8647</data>
            <data key="y">-2490.1292</data>
        </node>
        <node id="Anura">
            <data key="label">Anura</data>
            <data key="weighted indegree">1.0</data>
            <data key="weighted outdegree">0.0</data>
            <data key="weighted degree">1.0</data>
            <data key="bnc">0.0</data>
            <data key="authority">0.0</data>
            <data key="hub">0.0</data>
            <data key="label2">Anura</data>
            <data key="v-closeness centrality">0.000234</data>
            <data key="v-pagerank">0.397846</data>
            <data key="v-id">866</data>
            <data key="modularity_class">0</data>
            <data key="size">10.0</data>
            <data key="r">158</data>
            <data key="g">226</data>
            <data key="b">255</data>
            <data key="x">3868.3691</data>
            <data key="y">-2531.1838</data>
        </node>
        <node id="angustus_A">
            <data key="label">angustus_A</data>
            <data key="weighted indegree">0.0</data>
            <data key="weighted outdegree">14.0</data>
            <data key="weighted degree">14.0</data>
            <data key="bnc">6857.3823</data>
            <data key="authority">0.0</data>
            <data key="hub">0.09883634</data>
            <data key="label2">angustus_A</data>
            <data key="v-closeness centrality">0.000398</data>
            <data key="v-pagerank">1.63592</data>
            <data key="v-id">91</data>
            <data key="modularity_class">0</data>
            <data key="size">16.835745</data>
            <data key="r">158</data>
            <data key="g">226</data>
            <data key="b">255</data>
            <data key="x">2148.689</data>
            <data key="y">-1771.791</data>
        </node>
        <node id="Aplodontidae">
            <data key="label">Aplodontidae</data>
            <data key="weighted indegree">2.0</data>
            <data key="weighted outdegree">2.0</data>
            <data key="weighted degree">4.0</data>
            <data key="bnc">53.5666</data>
            <data key="authority">0.0072322106</data>
            <data key="hub">0.0</data>
            <data key="label2">Aplodontidae</data>
            <data key="v-closeness centrality">0.000307</data>
            <data key="v-pagerank">0.477077</data>
            <data key="v-id">94</data>
            <data key="modularity_class">0</data>
            <data key="size">10.053397</data>
            <data key="r">158</data>
            <data key="g">226</data>
            <data key="b">255</data>
            <data key="x">1503.0741</data>
            <data key="y">-1903.7284</data>
        </node>
        <node id="angustus_N">
            <data key="label">angustus_N</data>
            <data key="weighted indegree">0.0</data>
            <data key="weighted outdegree">11.0</data>
            <data key="weighted degree">11.0</data>
            <data key="bnc">2236.7244</data>
            <data key="authority">0.0</data>
            <data key="hub">0.08331827</data>
            <data key="label2">angustus_N</data>
            <data key="v-closeness centrality">0.000385</data>
            <data key="v-pagerank">1.288763</data>
            <data key="v-id">92</data>
            <data key="modularity_class">0</data>
            <data key="size">12.229667</data>
            <data key="r">158</data>
            <data key="g">226</data>
            <data key="b">255</data>
            <data key="x">1053.8328</data>
            <data key="y">-1661.3141</data>
        </node>
        <node id="berlesei_A">
            <data key="label">berlesei_A</data>
            <data key="weighted indegree">0.0</data>
            <data key="weighted outdegree">5.0</data>
            <data key="weighted degree">5.0</data>
            <data key="bnc">4137.2764</data>
            <data key="authority">0.0</data>
            <data key="hub">0.019676162</data>
            <data key="label2">berlesei_A</data>
            <data key="v-closeness centrality">0.00031</data>
            <data key="v-pagerank">0.749875</data>
            <data key="v-id">172</data>
            <data key="modularity_class">5</data>
            <data key="size">14.124222</data>
            <data key="r">95</data>
            <data key="g">198</data>
            <data key="b">19</data>
            <data key="x">-2551.9578</data>
            <data key="y">231.40906</data>
        </node>
        <node id="Apodidae">
            <data key="label">Apodidae</data>
            <data key="weighted indegree">12.0</data>
            <data key="weighted outdegree">12.0</data>
            <data key="weighted degree">24.0</data>
            <data key="bnc">12894.444</data>
            <data key="authority">0.0033278803</data>
            <data key="hub">0.0</data>
            <data key="label2">Apodidae</data>
            <data key="v-closeness centrality">0.00025</data>
            <data key="v-pagerank">3.057181</data>
            <data key="v-id">173</data>
            <data key="modularity_class">5</data>
            <data key="size">22.853756</data>
            <data key="r">95</data>
            <data key="g">198</data>
            <data key="b">19</data>
            <data key="x">-3677.8372</data>
            <data key="y">-618.4086</data>
        </node>
        <node id="berlesei_L">
            <data key="label">berlesei_L</data>
            <data key="weighted indegree">0.0</data>
            <data key="weighted outdegree">5.0</data>
            <data key="weighted degree">5.0</data>
            <data key="bnc">2531.938</data>
            <data key="authority">0.0</data>
            <data key="hub">0.014408416</data>
            <data key="label2">berlesei_L</data>
            <data key="v-closeness centrality">0.000301</data>
            <data key="v-pagerank">0.748499</data>
            <data key="v-id">174</data>
            <data key="modularity_class">5</data>
            <data key="size">12.523949</data>
            <data key="r">95</data>
            <data key="g">198</data>
            <data key="b">19</data>
            <data key="x">-2760.4016</data>
            <data key="y">308.68558</data>
        </node>
        <node id="berlesei_N">
            <data key="label">berlesei_N</data>
            <data key="weighted indegree">0.0</data>
            <data key="weighted outdegree">8.0</data>
            <data key="weighted degree">8.0</data>
            <data key="bnc">4026.7578</data>
            <data key="authority">0.0</data>
            <data key="hub">0.021184362</data>
            <data key="label2">berlesei_N</data>
            <data key="v-closeness centrality">0.000306</data>
            <data key="v-pagerank">1.009589</data>
            <data key="v-id">175</data>
            <data key="modularity_class">5</data>
            <data key="size">14.014051</data>
            <data key="r">95</data>
            <data key="g">198</data>
            <data key="b">19</data>
            <data key="x">-3175.4258</data>
            <data key="y">808.19995</data>
        </node>
        <node id="caledonicus_L">
            <data key="label">caledonicus_L</data>
            <data key="weighted indegree">0.0</data>
            <data key="weighted outdegree">4.0</data>
            <data key="weighted degree">4.0</data>
            <data key="bnc">1638.3832</data>
            <data key="authority">0.0</data>
            <data key="hub">0.009581882</data>
            <data key="label2">caledonicus_L</data>
            <data key="v-closeness centrality">0.000299</data>
            <data key="v-pagerank">0.632653</data>
            <data key="v-id">204</data>
            <data key="modularity_class">5</data>
            <data key="size">11.633213</data>
            <data key="r">95</data>
            <data key="g">198</data>
            <data key="b">19</data>
            <data key="x">-3281.5166</data>
            <data key="y">580.8236</data>
        </node>
        <node id="caledonicus_N">
            <data key="label">caledonicus_N</data>
            <data key="weighted indegree">0.0</data>
            <data key="weighted outdegree">6.0</data>
            <data key="weighted degree">6.0</data>
            <data key="bnc">2934.7546</data>
            <data key="authority">0.0</data>
            <data key="hub">0.01804218</data>
            <data key="label2">caledonicus_N</data>
            <data key="v-closeness centrality">0.000303</data>
            <data key="v-pagerank">0.799124</data>
            <data key="v-id">205</data>
            <data key="modularity_class">5</data>
            <data key="size">12.925494</data>
            <data key="r">95</data>
            <data key="g">198</data>
            <data key="b">19</data>
            <data key="x">-3147.7473</data>
            <data key="y">480.45215</data>
        </node>
        <node id="collocaliae_A">
            <data key="label">collocaliae_A</data>
            <data key="weighted indegree">0.0</data>
            <data key="weighted outdegree">1.0</data>
            <data key="weighted degree">1.0</data>
            <data key="bnc">0.0</data>
            <data key="authority">0.0</data>
            <data key="hub">1.3212913E-4</data>
            <data key="label2">collocaliae_A</data>
            <data key="v-closeness centrality">0.000205</data>
            <data key="v-pagerank">0.349893</data>
            <data key="v-id">232</data>
            <data key="modularity_class">5</data>
            <data key="size">10.0</data>
            <data key="r">95</data>
            <data key="g">198</data>
            <data key="b">19</data>
            <data key="x">-3687.7493</data>
            <data key="y">-720.1826</data>
        </node>
        <node id="collocaliae_L">
            <data key="label">collocaliae_L</data>
            <data key="weighted indegree">0.0</data>
            <data key="weighted outdegree">1.0</data>
            <data key="weighted degree">1.0</data>
            <data key="bnc">0.0</data>
            <data key="authority">0.0</data>
            <data key="hub">1.3212913E-4</data>
            <data key="label2">collocaliae_L</data>
            <data key="v-closeness centrality">0.000205</data>
            <data key="v-pagerank">0.349893</data>
            <data key="v-id">233</data>
            <data key="modularity_class">5</data>
            <data key="size">10.0</data>
            <data key="r">95</data>
            <data key="g">198</data>
            <data key="b">19</data>
            <data key="x">-3501.6355</data>
            <data key="y">-631.67883</data>
        </node>
        <node id="collocaliae_N">
            <data key="label">collocaliae_N</data>
            <data key="weighted indegree">0.0</data>
            <data key="weighted outdegree">1.0</data>
            <data key="weighted degree">1.0</data>
            <data key="bnc">0.0</data>
            <data key="authority">0.0</data>
            <data key="hub">1.3212913E-4</data>
            <data key="label2">collocaliae_N</data>
            <data key="v-closeness centrality">0.000205</data>
            <data key="v-pagerank">0.349893</data>
            <data key="v-id">234</data>
            <data key="modularity_class">5</data>
            <data key="size">10.0</data>
            <data key="r">95</data>
            <data key="g">198</data>
            <data key="b">19</data>
            <data key="x">-3570.2483</data>
            <data key="y">-577.97534</data>
        </node>
        <node id="cuernavacensis_A">
            <data key="label">cuernavacensis_A</data>
            <data key="weighted indegree">0.0</data>
            <data key="weighted outdegree">1.0</data>
            <data key="weighted degree">1.0</data>
            <data key="bnc">0.0</data>
            <data key="authority">0.0</data>
            <data key="hub">1.3212913E-4</data>
            <data key="label2">cuernavacensis_A</data>
            <data key="v-closeness centrality">0.000205</data>
            <data key="v-pagerank">0.349893</data>
            <data key="v-id">282</data>
            <data key="modularity_class">5</data>
            <data key="size">10.0</data>
            <data key="r">95</data>
            <data key="g">198</data>
            <data key="b">19</data>
            <data key="x">-3498.7249</data>
            <data key="y">-709.0046</data>
        </node>
        <node id="paranaensis_A">
            <data key="label">paranaensis_A</data>
            <data key="weighted indegree">0.0</data>
            <data key="weighted outdegree">1.0</data>
            <data key="weighted degree">1.0</data>
            <data key="bnc">0.0</data>
            <data key="authority">0.0</data>
            <data key="hub">1.3212913E-4</data>
            <data key="label2">paranaensis_A</data>
            <data key="v-closeness centrality">0.000205</data>
            <data key="v-pagerank">0.349893</data>
            <data key="v-id">592</data>
            <data key="modularity_class">5</data>
            <data key="size">10.0</data>
            <data key="r">95</data>
            <data key="g">198</data>
            <data key="b">19</data>
            <data key="x">-3738.4297</data>
            <data key="y">-555.24274</data>
        </node>
        <node id="paranaensis_L">
            <data key="label">paranaensis_L</data>
            <data key="weighted indegree">0.0</data>
            <data key="weighted outdegree">1.0</data>
            <data key="weighted degree">1.0</data>
            <data key="bnc">0.0</data>
            <data key="authority">0.0</data>
            <data key="hub">1.3212913E-4</data>
            <data key="label2">paranaensis_L</data>
            <data key="v-closeness centrality">0.000205</data>
            <data key="v-pagerank">0.349893</data>
            <data key="v-id">593</data>
            <data key="modularity_class">5</data>
            <data key="size">10.0</data>
            <data key="r">95</data>
            <data key="g">198</data>
            <data key="b">19</data>
            <data key="x">-3631.1309</data>
            <data key="y">-528.44336</data>
        </node>
        <node id="paranaensis_N">
            <data key="label">paranaensis_N</data>
            <data key="weighted indegree">0.0</data>
            <data key="weighted outdegree">1.0</data>
            <data key="weighted degree">1.0</data>
            <data key="bnc">0.0</data>
            <data key="authority">0.0</data>
            <data key="hub">1.3212913E-4</data>
            <data key="label2">paranaensis_N</data>
            <data key="v-closeness centrality">0.000205</data>
            <data key="v-pagerank">0.349893</data>
            <data key="v-id">594</data>
            <data key="modularity_class">5</data>
            <data key="size">10.0</data>
            <data key="r">95</data>
            <data key="g">198</data>
            <data key="b">19</data>
            <data key="x">-3861.7366</data>
            <data key="y">-581.776</data>
        </node>
        <node id="Apterygidae">
            <data key="label">Apterygidae</data>
            <data key="weighted indegree">3.0</data>
            <data key="weighted outdegree">3.0</data>
            <data key="weighted degree">6.0</data>
            <data key="bnc">3435.0</data>
            <data key="authority">7.880272E-5</data>
            <data key="hub">0.0</data>
            <data key="label2">Apterygidae</data>
            <data key="v-closeness centrality">0.000219</data>
            <data key="v-pagerank">1.439714</data>
            <data key="v-id">86</data>
            <data key="modularity_class">3</data>
            <data key="size">13.424161</data>
            <data key="r">0</data>
            <data key="g">153</data>
            <data key="b">52</data>
            <data key="x">87.25899</data>
            <data key="y">1013.2682</data>
        </node>
        <node id="anatis_L">
            <data key="label">anatis_L</data>
            <data key="weighted indegree">0.0</data>
            <data key="weighted outdegree">1.0</data>
            <data key="weighted degree">1.0</data>
            <data key="bnc">0.0</data>
            <data key="authority">0.0</data>
            <data key="hub">3.1287589E-6</data>
            <data key="label2">anatis_L</data>
            <data key="v-closeness centrality">0.000184</data>
            <data key="v-pagerank">0.455939</data>
            <data key="v-id">87</data>
            <data key="modularity_class">3</data>
            <data key="size">10.0</data>
            <data key="r">0</data>
            <data key="g">153</data>
            <data key="b">52</data>
            <data key="x">175.21288</data>
            <data key="y">981.08997</data>
        </node>
        <node id="Ardeidae">
            <data key="label">Ardeidae</data>
            <data key="weighted indegree">2.0</data>
            <data key="weighted outdegree">2.0</data>
            <data key="weighted degree">4.0</data>
            <data key="bnc">1660.8114</data>
            <data key="authority">0.0046595605</data>
            <data key="hub">0.0</data>
            <data key="label2">Ardeidae</data>
            <data key="v-closeness centrality">0.000293</data>
            <data key="v-pagerank">0.551733</data>
            <data key="v-id">148</data>
            <data key="modularity_class">1</data>
            <data key="size">11.655571</data>
            <data key="r">56</data>
            <data key="g">142</data>
            <data key="b">255</data>
            <data key="x">-3976.4438</data>
            <data key="y">2044.2026</data>
        </node>
        <node id="Bovidae">
            <data key="label">Bovidae</data>
            <data key="weighted indegree">86.0</data>
            <data key="weighted outdegree">86.0</data>
            <data key="weighted degree">172.0</data>
            <data key="bnc">49435.45</data>
            <data key="authority">0.1597881</data>
            <data key="hub">0.0</data>
            <data key="label2">Bovidae</data>
            <data key="v-closeness centrality">0.000388</data>
            <data key="v-pagerank">11.058295</data>
            <data key="v-id">40</data>
            <data key="modularity_class">0</data>
            <data key="size">59.279457</data>
            <data key="r">158</data>
            <data key="g">226</data>
            <data key="b">255</data>
            <data key="x">1873.3735</data>
            <data key="y">1053.516</data>
        </node>
        <node id="Artiodactyla">
            <data key="label">Artiodactyla</data>
            <data key="weighted indegree">158.0</data>
            <data key="weighted outdegree">0.0</data>
            <data key="weighted degree">158.0</data>
            <data key="bnc">1011.5207</data>
            <data key="authority">0.0</data>
            <data key="hub">0.0</data>
            <data key="label2">Artiodactyla</data>
            <data key="v-closeness centrality">0.000302</data>
            <data key="v-pagerank">1.024982</data>
            <data key="v-id">828</data>
            <data key="modularity_class">0</data>
            <data key="size">11.008329</data>
            <data key="r">158</data>
            <data key="g">226</data>
            <data key="b">255</data>
            <data key="x">2344.982</data>
            <data key="y">1074.3214</data>
        </node>
        <node id="Cervidae">
            <data key="label">Cervidae</data>
            <data key="weighted indegree">36.0</data>
            <data key="weighted outdegree">36.0</data>
            <data key="weighted degree">72.0</data>
            <data key="bnc">13920.038</data>
            <data key="authority">0.10353111</data>
            <data key="hub">0.0</data>
            <data key="label2">Cervidae</data>
            <data key="v-closeness centrality">0.00036</data>
            <data key="v-pagerank">4.516437</data>
            <data key="v-id">41</data>
            <data key="modularity_class">0</data>
            <data key="size">23.876114</data>
            <data key="r">158</data>
            <data key="g">226</data>
            <data key="b">255</data>
            <data key="x">2473.777</data>
            <data key="y">879.26324</data>
        </node>
        <node id="Moschidae">
            <data key="label">Moschidae</data>
            <data key="weighted indegree">7.0</data>
            <data key="weighted outdegree">7.0</data>
            <data key="weighted degree">14.0</data>
            <data key="bnc">5235.695</data>
            <data key="authority">0.011195927</data>
            <data key="hub">0.0</data>
            <data key="label2">Moschidae</data>
            <data key="v-closeness centrality">0.000313</data>
            <data key="v-pagerank">1.472884</data>
            <data key="v-id">42</data>
            <data key="modularity_class">0</data>
            <data key="size">15.219173</data>
            <data key="r">158</data>
            <data key="g">226</data>
            <data key="b">255</data>
            <data key="x">2504.3452</data>
            <data key="y">1182.6938</data>
        </node>
        <node id="Suidae">
            <data key="label">Suidae</data>
            <data key="weighted indegree">17.0</data>
            <data key="weighted outdegree">17.0</data>
            <data key="weighted degree">34.0</data>
            <data key="bnc">2364.7588</data>
            <data key="authority">0.0378945</data>
            <data key="hub">0.0</data>
            <data key="label2">Suidae</data>
            <data key="v-closeness centrality">0.000341</data>
            <data key="v-pagerank">2.066036</data>
            <data key="v-id">43</data>
            <data key="modularity_class">0</data>
            <data key="size">12.357297</data>
            <data key="r">158</data>
            <data key="g">226</data>
            <data key="b">255</data>
            <data key="x">2271.6958</data>
            <data key="y">1179.8773</data>
        </node>
        <node id="Giraffidae">
            <data key="label">Giraffidae</data>
            <data key="weighted indegree">5.0</data>
            <data key="weighted outdegree">5.0</data>
            <data key="weighted degree">10.0</data>
            <data key="bnc">1759.2634</data>
            <data key="authority">0.0060591935</data>
            <data key="hub">0.0</data>
            <data key="label2">Giraffidae</data>
            <data key="v-closeness centrality">0.000285</data>
            <data key="v-pagerank">0.952915</data>
            <data key="v-id">219</data>
            <data key="modularity_class">0</data>
            <data key="size">11.753712</data>
            <data key="r">158</data>
            <data key="g">226</data>
            <data key="b">255</data>
            <data key="x">2276.6138</data>
            <data key="y">998.6075</data>
        </node>
        <node id="Tragulidae">
            <data key="label">Tragulidae</data>
            <data key="weighted indegree">6.0</data>
            <data key="weighted outdegree">6.0</data>
            <data key="weighted degree">12.0</data>
            <data key="bnc">137.3406</data>
            <data key="authority">0.013973192</data>
            <data key="hub">0.0</data>
            <data key="label2">Tragulidae</data>
            <data key="v-closeness centrality">0.000309</data>
            <data key="v-pagerank">0.888399</data>
            <data key="v-id">286</data>
            <data key="modularity_class">0</data>
            <data key="size">10.136908</data>
            <data key="r">158</data>
            <data key="g">226</data>
            <data key="b">255</data>
            <data key="x">2438.812</data>
            <data key="y">1139.5647</data>
        </node>
        <node id="Camelidae">
            <data key="label">Camelidae</data>
            <data key="weighted indegree">1.0</data>
            <data key="weighted outdegree">1.0</data>
            <data key="weighted degree">2.0</data>
            <data key="bnc">4.621219</data>
            <data key="authority">0.0014245887</data>
            <data key="hub">0.0</data>
            <data key="label2">Camelidae</data>
            <data key="v-closeness centrality">0.000258</data>
            <data key="v-pagerank">0.388232</data>
            <data key="v-id">365</data>
            <data key="modularity_class">0</data>
            <data key="size">10.004606</data>
            <data key="r">158</data>
            <data key="g">226</data>
            <data key="b">255</data>
            <data key="x">2444.9846</data>
            <data key="y">1021.9946</data>
        </node>
        <node id="fuscipes_A">
            <data key="label">fuscipes_A</data>
            <data key="weighted indegree">0.0</data>
            <data key="weighted outdegree">5.0</data>
            <data key="weighted degree">5.0</data>
            <data key="bnc">1947.923</data>
            <data key="authority">0.0</data>
            <data key="hub">0.025260506</data>
            <data key="label2">fuscipes_A</data>
            <data key="v-closeness centrality">0.000322</data>
            <data key="v-pagerank">0.754241</data>
            <data key="v-id">350</data>
            <data key="modularity_class">0</data>
            <data key="size">11.941776</data>
            <data key="r">158</data>
            <data key="g">226</data>
            <data key="b">255</data>
            <data key="x">2108.807</data>
            <data key="y">948.4762</data>
        </node>
        <node id="Atelidae">
            <data key="label">Atelidae</data>
            <data key="weighted indegree">1.0</data>
            <data key="weighted outdegree">1.0</data>
            <data key="weighted degree">2.0</data>
            <data key="bnc">187.14444</data>
            <data key="authority">0.0010029353</data>
            <data key="hub">0.0</data>
            <data key="label2">Atelidae</data>
            <data key="v-closeness centrality">0.000255</data>
            <data key="v-pagerank">0.47111</data>
            <data key="v-id">353</data>
            <data key="modularity_class">0</data>
            <data key="size">10.186554</data>
            <data key="r">158</data>
            <data key="g">226</data>
            <data key="b">255</data>
            <data key="x">199.1217</data>
            <data key="y">155.80098</data>
        </node>
        <node id="alluaudi_A">
            <data key="label">alluaudi_A</data>
            <data key="weighted indegree">0.0</data>
            <data key="weighted outdegree">6.0</data>
            <data key="weighted degree">6.0</data>
            <data key="bnc">1880.5894</data>
            <data key="authority">0.0</data>
            <data key="hub">0.034803502</data>
            <data key="label2">alluaudi_A</data>
            <data key="v-closeness centrality">0.000348</data>
            <data key="v-pagerank">0.902273</data>
            <data key="v-id">67</data>
            <data key="modularity_class">0</data>
            <data key="size">11.874655</data>
            <data key="r">158</data>
            <data key="g">226</data>
            <data key="b">255</data>
            <data key="x">445.5258</data>
            <data key="y">-1684.4896</data>
        </node>
        <node id="Bathyergidae">
            <data key="label">Bathyergidae</data>
            <data key="weighted indegree">3.0</data>
            <data key="weighted outdegree">3.0</data>
            <data key="weighted degree">6.0</data>
            <data key="bnc">113.53559</data>
            <data key="authority">0.0040883874</data>
            <data key="hub">0.0</data>
            <data key="label2">Bathyergidae</data>
            <data key="v-closeness centrality">0.000296</data>
            <data key="v-pagerank">0.658402</data>
            <data key="v-id">72</data>
            <data key="modularity_class">0</data>
            <data key="size">10.113177</data>
            <data key="r">158</data>
            <data key="g">226</data>
            <data key="b">255</data>
            <data key="x">1244.5121</data>
            <data key="y">-1739.4852</data>
        </node>
        <node id="alluaudi_L">
            <data key="label">alluaudi_L</data>
            <data key="weighted indegree">0.0</data>
            <data key="weighted outdegree">6.0</data>
            <data key="weighted degree">6.0</data>
            <data key="bnc">2113.312</data>
            <data key="authority">0.0</data>
            <data key="hub">0.034138825</data>
            <data key="label2">alluaudi_L</data>
            <data key="v-closeness centrality">0.000349</data>
            <data key="v-pagerank">0.910313</data>
            <data key="v-id">69</data>
            <data key="modularity_class">0</data>
            <data key="size">12.106644</data>
            <data key="r">158</data>
            <data key="g">226</data>
            <data key="b">255</data>
            <data key="x">366.27408</data>
            <data key="y">-967.712</data>
        </node>
        <node id="alluaudi_N">
            <data key="label">alluaudi_N</data>
            <data key="weighted indegree">0.0</data>
            <data key="weighted outdegree">5.0</data>
            <data key="weighted degree">5.0</data>
            <data key="bnc">856.1753</data>
            <data key="authority">0.0</data>
            <data key="hub">0.034030143</data>
            <data key="label2">alluaudi_N</data>
            <data key="v-closeness centrality">0.000348</data>
            <data key="v-pagerank">0.726188</data>
            <data key="v-id">70</data>
            <data key="modularity_class">0</data>
            <data key="size">10.853474</data>
            <data key="r">158</data>
            <data key="g">226</data>
            <data key="b">255</data>
            <data key="x">489.1627</data>
            <data key="y">-951.4932</data>
        </node>
        <node id="brunneus_A">
            <data key="label">brunneus_A</data>
            <data key="weighted indegree">0.0</data>
            <data key="weighted outdegree">20.0</data>
            <data key="weighted degree">20.0</data>
            <data key="bnc">5491.1523</data>
            <data key="authority">0.0</data>
            <data key="hub">0.04112649</data>
            <data key="label2">brunneus_A</data>
            <data key="v-closeness centrality">0.000319</data>
            <data key="v-pagerank">2.174194</data>
            <data key="v-id">193</data>
            <data key="modularity_class">5</data>
            <data key="size">15.473825</data>
            <data key="r">95</data>
            <data key="g">198</data>
            <data key="b">19</data>
            <data key="x">-2587.1648</data>
            <data key="y">1730.5262</data>
        </node>
        <node id="Bombycillidae">
            <data key="label">Bombycillidae</data>
            <data key="weighted indegree">2.0</data>
            <data key="weighted outdegree">2.0</data>
            <data key="weighted degree">4.0</data>
            <data key="bnc">40.692432</data>
            <data key="authority">0.003782953</data>
            <data key="hub">0.0</data>
            <data key="label2">Bombycillidae</data>
            <data key="v-closeness centrality">0.000278</data>
            <data key="v-pagerank">0.437899</data>
            <data key="v-id">197</data>
            <data key="modularity_class">5</data>
            <data key="size">10.040564</data>
            <data key="r">95</data>
            <data key="g">198</data>
            <data key="b">19</data>
            <data key="x">-2323.9458</data>
            <data key="y">728.92035</data>
        </node>
        <node id="acutitarsus_A">
            <data key="label">acutitarsus_A</data>
            <data key="weighted indegree">0.0</data>
            <data key="weighted outdegree">8.0</data>
            <data key="weighted degree">8.0</data>
            <data key="bnc">1324.1852</data>
            <data key="authority">0.0</data>
            <data key="hub">0.041409675</data>
            <data key="label2">acutitarsus_A</data>
            <data key="v-closeness centrality">0.000339</data>
            <data key="v-pagerank">0.975855</data>
            <data key="v-id">39</data>
            <data key="modularity_class">0</data>
            <data key="size">11.320006</data>
            <data key="r">158</data>
            <data key="g">226</data>
            <data key="b">255</data>
            <data key="x">2373.6846</data>
            <data key="y">947.80225</data>
        </node>
        <node id="affinis_A">
            <data key="label">affinis_A</data>
            <data key="weighted indegree">0.0</data>
            <data key="weighted outdegree">10.0</data>
            <data key="weighted degree">10.0</data>
            <data key="bnc">4767.573</data>
            <data key="authority">0.0</data>
            <data key="hub">0.058114022</data>
            <data key="label2">affinis_A</data>
            <data key="v-closeness centrality">0.000357</data>
            <data key="v-pagerank">1.304224</data>
            <data key="v-id">48</data>
            <data key="modularity_class">0</data>
            <data key="size">14.752529</data>
            <data key="r">158</data>
            <data key="g">226</data>
            <data key="b">255</data>
            <data key="x">2510.7034</data>
            <data key="y">206.29425</data>
        </node>
        <node id="aulacodi_A">
            <data key="label">aulacodi_A</data>
            <data key="weighted indegree">0.0</data>
            <data key="weighted outdegree">6.0</data>
            <data key="weighted degree">6.0</data>
            <data key="bnc">725.04974</data>
            <data key="authority">0.0</data>
            <data key="hub">0.024806933</data>
            <data key="label2">aulacodi_A</data>
            <data key="v-closeness centrality">0.000352</data>
            <data key="v-pagerank">0.80883</data>
            <data key="v-id">125</data>
            <data key="modularity_class">0</data>
            <data key="size">10.722762</data>
            <data key="r">158</data>
            <data key="g">226</data>
            <data key="b">255</data>
            <data key="x">1099.6398</data>
            <data key="y">-637.92065</data>
        </node>
        <node id="australiensis_A">
            <data key="label">australiensis_A</data>
            <data key="weighted indegree">0.0</data>
            <data key="weighted outdegree">9.0</data>
            <data key="weighted degree">9.0</data>
            <data key="bnc">1913.9993</data>
            <data key="authority">0.0</data>
            <data key="hub">0.024012767</data>
            <data key="label2">australiensis_A</data>
            <data key="v-closeness centrality">0.000328</data>
            <data key="v-pagerank">1.057332</data>
            <data key="v-id">151</data>
            <data key="modularity_class">3</data>
            <data key="size">11.90796</data>
            <data key="r">0</data>
            <data key="g">153</data>
            <data key="b">52</data>
            <data key="x">665.2151</data>
            <data key="y">2384.3325</data>
        </node>
        <node id="australiensis_N">
            <data key="label">australiensis_N</data>
            <data key="weighted indegree">0.0</data>
            <data key="weighted outdegree">9.0</data>
            <data key="weighted degree">9.0</data>
            <data key="bnc">1913.9993</data>
            <data key="authority">0.0</data>
            <data key="hub">0.024012767</data>
            <data key="label2">australiensis_N</data>
            <data key="v-closeness centrality">0.000328</data>
            <data key="v-pagerank">1.057332</data>
            <data key="v-id">152</data>
            <data key="modularity_class">3</data>
            <data key="size">11.90796</data>
            <data key="r">0</data>
            <data key="g">153</data>
            <data key="b">52</data>
            <data key="x">718.03564</data>
            <data key="y">2325.2278</data>
        </node>
        <node id="boliviensis_A">
            <data key="label">boliviensis_A</data>
            <data key="weighted indegree">0.0</data>
            <data key="weighted outdegree">13.0</data>
            <data key="weighted degree">13.0</data>
            <data key="bnc">7709.745</data>
            <data key="authority">0.0</data>
            <data key="hub">0.06508917</data>
            <data key="label2">boliviensis_A</data>
            <data key="v-closeness centrality">0.000359</data>
            <data key="v-pagerank">1.587073</data>
            <data key="v-id">185</data>
            <data key="modularity_class">0</data>
            <data key="size">17.685417</data>
            <data key="r">158</data>
            <data key="g">226</data>
            <data key="b">255</data>
            <data key="x">2558.6338</data>
            <data key="y">526.9312</data>
        </node>
        <node id="canisuga_A">
            <data key="label">canisuga_A</data>
            <data key="weighted indegree">0.0</data>
            <data key="weighted outdegree">8.0</data>
            <data key="weighted degree">8.0</data>
            <data key="bnc">879.2653</data>
            <data key="authority">0.0</data>
            <data key="hub">0.05014459</data>
            <data key="label2">canisuga_A</data>
            <data key="v-closeness centrality">0.000353</data>
            <data key="v-pagerank">0.925966</data>
            <data key="v-id">207</data>
            <data key="modularity_class">0</data>
            <data key="size">10.876491</data>
            <data key="r">158</data>
            <data key="g">226</data>
            <data key="b">255</data>
            <data key="x">1633.43</data>
            <data key="y">854.5018</data>
        </node>
        <node id="cavipalpus_A">
            <data key="label">cavipalpus_A</data>
            <data key="weighted indegree">0.0</data>
            <data key="weighted outdegree">8.0</data>
            <data key="weighted degree">8.0</data>
            <data key="bnc">2093.6238</data>
            <data key="authority">0.0</data>
            <data key="hub">0.04364674</data>
            <data key="label2">cavipalpus_A</data>
            <data key="v-closeness centrality">0.000336</data>
            <data key="v-pagerank">1.010564</data>
            <data key="v-id">216</data>
            <data key="modularity_class">0</data>
            <data key="size">12.087017</data>
            <data key="r">158</data>
            <data key="g">226</data>
            <data key="b">255</data>
            <data key="x">1515.2802</data>
            <data key="y">589.3426</data>
        </node>
        <node id="cavipalpus_L">
            <data key="label">cavipalpus_L</data>
            <data key="weighted indegree">0.0</data>
            <data key="weighted outdegree">1.0</data>
            <data key="weighted degree">1.0</data>
            <data key="bnc">0.0</data>
            <data key="authority">0.0</data>
            <data key="hub">0.0063441778</data>
            <data key="label2">cavipalpus_L</data>
            <data key="v-closeness centrality">0.000291</data>
            <data key="v-pagerank">0.259297</data>
            <data key="v-id">217</data>
            <data key="modularity_class">0</data>
            <data key="size">10.0</data>
            <data key="r">158</data>
            <data key="g">226</data>
            <data key="b">255</data>
            <data key="x">1796.6005</data>
            <data key="y">1189.5214</data>
        </node>
        <node id="cavipalpus_N">
            <data key="label">cavipalpus_N</data>
            <data key="weighted indegree">0.0</data>
            <data key="weighted outdegree">1.0</data>
            <data key="weighted degree">1.0</data>
            <data key="bnc">0.0</data>
            <data key="authority">0.0</data>
            <data key="hub">0.0063441778</data>
            <data key="label2">cavipalpus_N</data>
            <data key="v-closeness centrality">0.000291</data>
            <data key="v-pagerank">0.259297</data>
            <data key="v-id">218</data>
            <data key="modularity_class">0</data>
            <data key="size">10.0</data>
            <data key="r">158</data>
            <data key="g">226</data>
            <data key="b">255</data>
            <data key="x">1937.1792</data>
            <data key="y">1232.0736</data>
        </node>
        <node id="ceylonensis_A">
            <data key="label">ceylonensis_A</data>
            <data key="weighted indegree">0.0</data>
            <data key="weighted outdegree">5.0</data>
            <data key="weighted degree">5.0</data>
            <data key="bnc">1356.2653</data>
            <data key="authority">0.0</data>
            <data key="hub">0.034005813</data>
            <data key="label2">ceylonensis_A</data>
            <data key="v-closeness centrality">0.000361</data>
            <data key="v-pagerank">0.701985</data>
            <data key="v-id">221</data>
            <data key="modularity_class">0</data>
            <data key="size">11.351986</data>
            <data key="r">158</data>
            <data key="g">226</data>
            <data key="b">255</data>
            <data key="x">1169.6016</data>
            <data key="y">341.52673</data>
        </node>
        <node id="confusus_A">
            <data key="label">confusus_A</data>
            <data key="weighted indegree">0.0</data>
            <data key="weighted outdegree">3.0</data>
            <data key="weighted degree">3.0</data>
            <data key="bnc">117.15781</data>
            <data key="authority">0.0</data>
            <data key="hub">0.009907989</data>
            <data key="label2">confusus_A</data>
            <data key="v-closeness centrality">0.000297</data>
            <data key="v-pagerank">0.473577</data>
            <data key="v-id">247</data>
            <data key="modularity_class">0</data>
            <data key="size">10.116788</data>
            <data key="r">158</data>
            <data key="g">226</data>
            <data key="b">255</data>
            <data key="x">1736.8411</data>
            <data key="y">1588.0094</data>
        </node>
        <node id="cookei_L">
            <data key="label">cookei_L</data>
            <data key="weighted indegree">0.0</data>
            <data key="weighted outdegree">10.0</data>
            <data key="weighted degree">10.0</data>
            <data key="bnc">2285.5776</data>
            <data key="authority">0.0</data>
            <data key="hub">0.071786724</data>
            <data key="label2">cookei_L</data>
            <data key="v-closeness centrality">0.000375</data>
            <data key="v-pagerank">1.169138</data>
            <data key="v-id">248</data>
            <data key="modularity_class">0</data>
            <data key="size">12.278366</data>
            <data key="r">158</data>
            <data key="g">226</data>
            <data key="b">255</data>
            <data key="x">1952.886</data>
            <data key="y">-803.1438</data>
        </node>
        <node id="cookei_N">
            <data key="label">cookei_N</data>
            <data key="weighted indegree">0.0</data>
            <data key="weighted outdegree">10.0</data>
            <data key="weighted degree">10.0</data>
            <data key="bnc">2195.1904</data>
            <data key="authority">0.0</data>
            <data key="hub">0.070815556</data>
            <data key="label2">cookei_N</data>
            <data key="v-closeness centrality">0.000389</data>
            <data key="v-pagerank">1.063407</data>
            <data key="v-id">249</data>
            <data key="modularity_class">0</data>
            <data key="size">12.188263</data>
            <data key="r">158</data>
            <data key="g">226</data>
            <data key="b">255</data>
            <data key="x">1625.7238</data>
            <data key="y">-650.55585</data>
        </node>
        <node id="cornuatus_A">
            <data key="label">cornuatus_A</data>
            <data key="weighted indegree">0.0</data>
            <data key="weighted outdegree">10.0</data>
            <data key="weighted degree">10.0</data>
            <data key="bnc">4384.8237</data>
            <data key="authority">0.0</data>
            <data key="hub">0.04541355</data>
            <data key="label2">cornuatus_A</data>
            <data key="v-closeness centrality">0.000372</data>
            <data key="v-pagerank">1.332385</data>
            <data key="v-id">270</data>
            <data key="modularity_class">3</data>
            <data key="size">14.370987</data>
            <data key="r">0</data>
            <data key="g">153</data>
            <data key="b">52</data>
            <data key="x">408.89896</data>
            <data key="y">2757.7031</data>
        </node>
        <node id="crenulatus_L">
            <data key="label">crenulatus_L</data>
            <data key="weighted indegree">0.0</data>
            <data key="weighted outdegree">19.0</data>
            <data key="weighted degree">19.0</data>
            <data key="bnc">4849.5806</data>
            <data key="authority">0.0</data>
            <data key="hub">0.12341653</data>
            <data key="label2">crenulatus_L</data>
            <data key="v-closeness centrality">0.000417</data>
            <data key="v-pagerank">1.7387</data>
            <data key="v-id">280</data>
            <data key="modularity_class">0</data>
            <data key="size">14.834278</data>
            <data key="r">158</data>
            <data key="g">226</data>
            <data key="b">255</data>
            <data key="x">2062.9573</data>
            <data key="y">-980.63055</data>
        </node>
        <node id="cumulatimpunctatus_L">
            <data key="label">cumulatimpunctatus_L</data>
            <data key="weighted indegree">0.0</data>
            <data key="weighted outdegree">6.0</data>
            <data key="weighted degree">6.0</data>
            <data key="bnc">455.56</data>
            <data key="authority">0.0</data>
            <data key="hub">0.03344438</data>
            <data key="label2">cumulatimpunctatus_L</data>
            <data key="v-closeness centrality">0.000326</data>
            <data key="v-pagerank">0.765294</data>
            <data key="v-id">283</data>
            <data key="modularity_class">0</data>
            <data key="size">10.454123</data>
            <data key="r">158</data>
            <data key="g">226</data>
            <data key="b">255</data>
            <data key="x">1615.6094</data>
            <data key="y">641.5983</data>
        </node>
        <node id="cumulatimpunctatus_N">
            <data key="label">cumulatimpunctatus_N</data>
            <data key="weighted indegree">0.0</data>
            <data key="weighted outdegree">13.0</data>
            <data key="weighted degree">13.0</data>
            <data key="bnc">3671.6082</data>
            <data key="authority">0.0</data>
            <data key="hub">0.044479992</data>
            <data key="label2">cumulatimpunctatus_N</data>
            <data key="v-closeness centrality">0.000359</data>
            <data key="v-pagerank">1.431715</data>
            <data key="v-id">284</data>
            <data key="modularity_class">0</data>
            <data key="size">13.660023</data>
            <data key="r">158</data>
            <data key="g">226</data>
            <data key="b">255</data>
            <data key="x">2221.6118</data>
            <data key="y">920.8749</data>
        </node>
        <node id="cumulatimpunctatus_A">
            <data key="label">cumulatimpunctatus_A</data>
            <data key="weighted indegree">0.0</data>
            <data key="weighted outdegree">12.0</data>
            <data key="weighted degree">12.0</data>
            <data key="bnc">2807.0603</data>
            <data key="authority">0.0</data>
            <data key="hub">0.04144187</data>
            <data key="label2">cumulatimpunctatus_A</data>
            <data key="v-closeness centrality">0.000345</data>
            <data key="v-pagerank">1.36205</data>
            <data key="v-id">285</data>
            <data key="modularity_class">0</data>
            <data key="size">12.7982025</data>
            <data key="r">158</data>
            <data key="g">226</data>
            <data key="b">255</data>
            <data key="x">1310.5018</data>
            <data key="y">837.79895</data>
        </node>
        <node id="dentatus_N">
            <data key="label">dentatus_N</data>
            <data key="weighted indegree">0.0</data>
            <data key="weighted outdegree">12.0</data>
            <data key="weighted degree">12.0</data>
            <data key="bnc">2959.0295</data>
            <data key="authority">0.0</data>
            <data key="hub">0.071418256</data>
            <data key="label2">dentatus_N</data>
            <data key="v-closeness centrality">0.0004</data>
            <data key="v-pagerank">1.294878</data>
            <data key="v-id">294</data>
            <data key="modularity_class">5</data>
            <data key="size">12.949692</data>
            <data key="r">95</data>
            <data key="g">198</data>
            <data key="b">19</data>
            <data key="x">-1213.4811</data>
            <data key="y">-205.97493</data>
        </node>
        <node id="drakensbergensis_A">
            <data key="label">drakensbergensis_A</data>
            <data key="weighted indegree">0.0</data>
            <data key="weighted outdegree">1.0</data>
            <data key="weighted degree">1.0</data>
            <data key="bnc">0.0</data>
            <data key="authority">0.0</data>
            <data key="hub">0.0063441778</data>
            <data key="label2">drakensbergensis_A</data>
            <data key="v-closeness centrality">0.000291</data>
            <data key="v-pagerank">0.259297</data>
            <data key="v-id">308</data>
            <data key="modularity_class">0</data>
            <data key="size">10.0</data>
            <data key="r">158</data>
            <data key="g">226</data>
            <data key="b">255</data>
            <data key="x">2075.469</data>
            <data key="y">1205.4015</data>
        </node>
        <node id="drakensbergensis_L">
            <data key="label">drakensbergensis_L</data>
            <data key="weighted indegree">0.0</data>
            <data key="weighted outdegree">1.0</data>
            <data key="weighted degree">1.0</data>
            <data key="bnc">0.0</data>
            <data key="authority">0.0</data>
            <data key="hub">0.0063441778</data>
            <data key="label2">drakensbergensis_L</data>
            <data key="v-closeness centrality">0.000291</data>
            <data key="v-pagerank">0.259297</data>
            <data key="v-id">309</data>
            <data key="modularity_class">0</data>
            <data key="size">10.0</data>
            <data key="r">158</data>
            <data key="g">226</data>
            <data key="b">255</data>
            <data key="x">1984.9529</data>
            <data key="y">992.08057</data>
        </node>
        <node id="drakensbergensis_N">
            <data key="label">drakensbergensis_N</data>
            <data key="weighted indegree">0.0</data>
            <data key="weighted outdegree">1.0</data>
            <data key="weighted degree">1.0</data>
            <data key="bnc">0.0</data>
            <data key="authority">0.0</data>
            <data key="hub">0.0063441778</data>
            <data key="label2">drakensbergensis_N</data>
            <data key="v-closeness centrality">0.000291</data>
            <data key="v-pagerank">0.259297</data>
            <data key="v-id">310</data>
            <data key="modularity_class">0</data>
            <data key="size">10.0</data>
            <data key="r">158</data>
            <data key="g">226</data>
            <data key="b">255</data>
            <data key="x">1786.367</data>
            <data key="y">1152.6044</data>
        </node>
        <node id="evansi_A">
            <data key="label">evansi_A</data>
            <data key="weighted indegree">0.0</data>
            <data key="weighted outdegree">1.0</data>
            <data key="weighted degree">1.0</data>
            <data key="bnc">0.0</data>
            <data key="authority">0.0</data>
            <data key="hub">0.0063441778</data>
            <data key="label2">evansi_A</data>
            <data key="v-closeness centrality">0.000291</data>
            <data key="v-pagerank">0.259297</data>
            <data key="v-id">334</data>
            <data key="modularity_class">0</data>
            <data key="size">10.0</data>
            <data key="r">158</data>
            <data key="g">226</data>
            <data key="b">255</data>
            <data key="x">1767.638</data>
            <data key="y">1120.0762</data>
        </node>
        <node id="gibbosus_A">
            <data key="label">gibbosus_A</data>
            <data key="weighted indegree">0.0</data>
            <data key="weighted outdegree">6.0</data>
            <data key="weighted degree">6.0</data>
            <data key="bnc">1517.1426</data>
            <data key="authority">0.0</data>
            <data key="hub">0.03588051</data>
            <data key="label2">gibbosus_A</data>
            <data key="v-closeness centrality">0.000327</data>
            <data key="v-pagerank">0.803084</data>
            <data key="v-id">362</data>
            <data key="modularity_class">0</data>
            <data key="size">11.512355</data>
            <data key="r">158</data>
            <data key="g">226</data>
            <data key="b">255</data>
            <data key="x">1927.3623</data>
            <data key="y">860.3175</data>
        </node>
        <node id="gibbosus_L">
            <data key="label">gibbosus_L</data>
            <data key="weighted indegree">0.0</data>
            <data key="weighted outdegree">2.0</data>
            <data key="weighted degree">2.0</data>
            <data key="bnc">12.131888</data>
            <data key="authority">0.0</data>
            <data key="hub">0.009036921</data>
            <data key="label2">gibbosus_L</data>
            <data key="v-closeness centrality">0.000295</data>
            <data key="v-pagerank">0.360424</data>
            <data key="v-id">363</data>
            <data key="modularity_class">0</data>
            <data key="size">10.012094</data>
            <data key="r">158</data>
            <data key="g">226</data>
            <data key="b">255</data>
            <data key="x">1919.2579</data>
            <data key="y">1505.7002</data>
        </node>
        <node id="gibbosus_N">
            <data key="label">gibbosus_N</data>
            <data key="weighted indegree">0.0</data>
            <data key="weighted outdegree">4.0</data>
            <data key="weighted degree">4.0</data>
            <data key="bnc">304.04645</data>
            <data key="authority">0.0</data>
            <data key="hub">0.027288966</data>
            <data key="label2">gibbosus_N</data>
            <data key="v-closeness centrality">0.000336</data>
            <data key="v-pagerank">0.545022</data>
            <data key="v-id">364</data>
            <data key="modularity_class">0</data>
            <data key="size">10.303087</data>
            <data key="r">158</data>
            <data key="g">226</data>
            <data key="b">255</data>
            <data key="x">1139.3582</data>
            <data key="y">1012.6662</data>
        </node>
        <node id="hexagonus_A">
            <data key="label">hexagonus_A</data>
            <data key="weighted indegree">0.0</data>
            <data key="weighted outdegree">10.0</data>
            <data key="weighted degree">10.0</data>
            <data key="bnc">1589.7211</data>
            <data key="authority">0.0</data>
            <data key="hub">0.0709217</data>
            <data key="label2">hexagonus_A</data>
            <data key="v-closeness centrality">0.000363</data>
            <data key="v-pagerank">1.105715</data>
            <data key="v-id">381</data>
            <data key="modularity_class">0</data>
            <data key="size">11.584704</data>
            <data key="r">158</data>
            <data key="g">226</data>
            <data key="b">255</data>
            <data key="x">703.44073</data>
            <data key="y">521.4227</data>
        </node>
        <node id="hexagonus_N">
            <data key="label">hexagonus_N</data>
            <data key="weighted indegree">0.0</data>
            <data key="weighted outdegree">11.0</data>
            <data key="weighted degree">11.0</data>
            <data key="bnc">1581.5054</data>
            <data key="authority">0.0</data>
            <data key="hub">0.06915426</data>
            <data key="label2">hexagonus_N</data>
            <data key="v-closeness centrality">0.000359</data>
            <data key="v-pagerank">1.171668</data>
            <data key="v-id">382</data>
            <data key="modularity_class">0</data>
            <data key="size">11.576515</data>
            <data key="r">158</data>
            <data key="g">226</data>
            <data key="b">255</data>
            <data key="x">631.21185</data>
            <data key="y">780.54895</data>
        </node>
        <node id="inopinatus_A">
            <data key="label">inopinatus_A</data>
            <data key="weighted indegree">0.0</data>
            <data key="weighted outdegree">2.0</data>
            <data key="weighted degree">2.0</data>
            <data key="bnc">31.769102</data>
            <data key="authority">0.0</data>
            <data key="hub">0.018417375</data>
            <data key="label2">inopinatus_A</data>
            <data key="v-closeness centrality">0.000315</data>
            <data key="v-pagerank">0.349136</data>
            <data key="v-id">412</data>
            <data key="modularity_class">0</data>
            <data key="size">10.031669</data>
            <data key="r">158</data>
            <data key="g">226</data>
            <data key="b">255</data>
            <data key="x">1984.4257</data>
            <data key="y">812.1856</data>
        </node>
        <node id="kashmiricus_A">
            <data key="label">kashmiricus_A</data>
            <data key="weighted indegree">0.0</data>
            <data key="weighted outdegree">2.0</data>
            <data key="weighted degree">2.0</data>
            <data key="bnc">31.769102</data>
            <data key="authority">0.0</data>
            <data key="hub">0.018417375</data>
            <data key="label2">kashmiricus_A</data>
            <data key="v-closeness centrality">0.000315</data>
            <data key="v-pagerank">0.349136</data>
            <data key="v-id">432</data>
            <data key="modularity_class">0</data>
            <data key="size">10.031669</data>
            <data key="r">158</data>
            <data key="g">226</data>
            <data key="b">255</data>
            <data key="x">1968.98</data>
            <data key="y">763.87286</data>
        </node>
        <node id="kazakstani_A">
            <data key="label">kazakstani_A</data>
            <data key="weighted indegree">0.0</data>
            <data key="weighted outdegree">4.0</data>
            <data key="weighted degree">4.0</data>
            <data key="bnc">211.0987</data>
            <data key="authority">0.0</data>
            <data key="hub">0.035130475</data>
            <data key="label2">kazakstani_A</data>
            <data key="v-closeness centrality">0.000332</data>
            <data key="v-pagerank">0.536578</data>
            <data key="v-id">435</data>
            <data key="modularity_class">5</data>
            <data key="size">10.210433</data>
            <data key="r">95</data>
            <data key="g">198</data>
            <data key="b">19</data>
            <data key="x">956.3339</data>
            <data key="y">488.93506</data>
        </node>
        <node id="latus_A">
            <data key="label">latus_A</data>
            <data key="weighted indegree">0.0</data>
            <data key="weighted outdegree">3.0</data>
            <data key="weighted degree">3.0</data>
            <data key="bnc">682.8432</data>
            <data key="authority">0.0</data>
            <data key="hub">0.018423788</data>
            <data key="label2">latus_A</data>
            <data key="v-closeness centrality">0.000325</data>
            <data key="v-pagerank">0.505973</data>
            <data key="v-id">463</data>
            <data key="modularity_class">0</data>
            <data key="size">10.680689</data>
            <data key="r">158</data>
            <data key="g">226</data>
            <data key="b">255</data>
            <data key="x">1664.2588</data>
            <data key="y">1069.3148</data>
        </node>
        <node id="lewisi_A">
            <data key="label">lewisi_A</data>
            <data key="weighted indegree">0.0</data>
            <data key="weighted outdegree">5.0</data>
            <data key="weighted degree">5.0</data>
            <data key="bnc">1160.8002</data>
            <data key="authority">0.0</data>
            <data key="hub">0.02846135</data>
            <data key="label2">lewisi_A</data>
            <data key="v-closeness centrality">0.000324</data>
            <data key="v-pagerank">0.721113</data>
            <data key="v-id">474</data>
            <data key="modularity_class">0</data>
            <data key="size">11.157137</data>
            <data key="r">158</data>
            <data key="g">226</data>
            <data key="b">255</data>
            <data key="x">2037.6868</data>
            <data key="y">911.1993</data>
        </node>
        <node id="lewisi_L">
            <data key="label">lewisi_L</data>
            <data key="weighted indegree">0.0</data>
            <data key="weighted outdegree">1.0</data>
            <data key="weighted degree">1.0</data>
            <data key="bnc">0.0</data>
            <data key="authority">0.0</data>
            <data key="hub">0.0063441778</data>
            <data key="label2">lewisi_L</data>
            <data key="v-closeness centrality">0.000291</data>
            <data key="v-pagerank">0.259297</data>
            <data key="v-id">475</data>
            <data key="modularity_class">0</data>
            <data key="size">10.0</data>
            <data key="r">158</data>
            <data key="g">226</data>
            <data key="b">255</data>
            <data key="x">1738.9751</data>
            <data key="y">1096.3168</data>
        </node>
        <node id="lewisi_N">
            <data key="label">lewisi_N</data>
            <data key="weighted indegree">0.0</data>
            <data key="weighted outdegree">1.0</data>
            <data key="weighted degree">1.0</data>
            <data key="bnc">0.0</data>
            <data key="authority">0.0</data>
            <data key="hub">0.0063441778</data>
            <data key="label2">lewisi_N</data>
            <data key="v-closeness centrality">0.000291</data>
            <data key="v-pagerank">0.259297</data>
            <data key="v-id">476</data>
            <data key="modularity_class">0</data>
            <data key="size">10.0</data>
            <data key="r">158</data>
            <data key="g">226</data>
            <data key="b">255</data>
            <data key="x">1922.4668</data>
            <data key="y">1178.1434</data>
        </node>
        <node id="longiscutatus_A">
            <data key="label">longiscutatus_A</data>
            <data key="weighted indegree">0.0</data>
            <data key="weighted outdegree">3.0</data>
            <data key="weighted degree">3.0</data>
            <data key="bnc">258.54782</data>
            <data key="authority">0.0</data>
            <data key="hub">0.009148055</data>
            <data key="label2">longiscutatus_A</data>
            <data key="v-closeness centrality">0.000301</data>
            <data key="v-pagerank">0.517107</data>
            <data key="v-id">481</data>
            <data key="modularity_class">0</data>
            <data key="size">10.257732</data>
            <data key="r">158</data>
            <data key="g">226</data>
            <data key="b">255</data>
            <data key="x">1921.1631</data>
            <data key="y">1269.7792</data>
        </node>
        <node id="macfarlanei_A">
            <data key="label">macfarlanei_A</data>
            <data key="weighted indegree">0.0</data>
            <data key="weighted outdegree">2.0</data>
            <data key="weighted degree">2.0</data>
            <data key="bnc">21.756615</data>
            <data key="authority">0.0</data>
            <data key="hub">0.008173866</data>
            <data key="label2">macfarlanei_A</data>
            <data key="v-closeness centrality">0.000294</data>
            <data key="v-pagerank">0.360667</data>
            <data key="v-id">496</data>
            <data key="modularity_class">0</data>
            <data key="size">10.0216875</data>
            <data key="r">158</data>
            <data key="g">226</data>
            <data key="b">255</data>
            <data key="x">1801.6885</data>
            <data key="y">928.04443</data>
        </node>
        <node id="matopi_A">
            <data key="label">matopi_A</data>
            <data key="weighted indegree">0.0</data>
            <data key="weighted outdegree">1.0</data>
            <data key="weighted degree">1.0</data>
            <data key="bnc">0.0</data>
            <data key="authority">0.0</data>
            <data key="hub">0.0063441778</data>
            <data key="label2">matopi_A</data>
            <data key="v-closeness centrality">0.000291</data>
            <data key="v-pagerank">0.259297</data>
            <data key="v-id">504</data>
            <data key="modularity_class">0</data>
            <data key="size">10.0</data>
            <data key="r">158</data>
            <data key="g">226</data>
            <data key="b">255</data>
            <data key="x">1997.1501</data>
            <data key="y">1097.0088</data>
        </node>
        <node id="matopi_L">
            <data key="label">matopi_L</data>
            <data key="weighted indegree">0.0</data>
            <data key="weighted outdegree">3.0</data>
            <data key="weighted degree">3.0</data>
            <data key="bnc">378.46497</data>
            <data key="authority">0.0</data>
            <data key="hub">0.016606124</data>
            <data key="label2">matopi_L</data>
            <data key="v-closeness centrality">0.000311</data>
            <data key="v-pagerank">0.501223</data>
            <data key="v-id">505</data>
            <data key="modularity_class">0</data>
            <data key="size">10.377271</data>
            <data key="r">158</data>
            <data key="g">226</data>
            <data key="b">255</data>
            <data key="x">1595.6011</data>
            <data key="y">1171.7734</data>
        </node>
        <node id="matopi_N">
            <data key="label">matopi_N</data>
            <data key="weighted indegree">0.0</data>
            <data key="weighted outdegree">3.0</data>
            <data key="weighted degree">3.0</data>
            <data key="bnc">378.46497</data>
            <data key="authority">0.0</data>
            <data key="hub">0.016606124</data>
            <data key="label2">matopi_N</data>
            <data key="v-closeness centrality">0.000311</data>
            <data key="v-pagerank">0.501223</data>
            <data key="v-id">506</data>
            <data key="modularity_class">0</data>
            <data key="size">10.377271</data>
            <data key="r">158</data>
            <data key="g">226</data>
            <data key="b">255</data>
            <data key="x">1607.6044</data>
            <data key="y">1130.546</data>
        </node>
        <node id="monospinosus_A">
            <data key="label">monospinosus_A</data>
            <data key="weighted indegree">0.0</data>
            <data key="weighted outdegree">3.0</data>
            <data key="weighted degree">3.0</data>
            <data key="bnc">54.946796</data>
            <data key="authority">0.0</data>
            <data key="hub">0.01195392</data>
            <data key="label2">monospinosus_A</data>
            <data key="v-closeness centrality">0.000301</data>
            <data key="v-pagerank">0.458173</data>
            <data key="v-id">518</data>
            <data key="modularity_class">0</data>
            <data key="size">10.054773</data>
            <data key="r">158</data>
            <data key="g">226</data>
            <data key="b">255</data>
            <data key="x">2400.8044</data>
            <data key="y">798.6561</data>
        </node>
        <node id="moreli_A">
            <data key="label">moreli_A</data>
            <data key="weighted indegree">0.0</data>
            <data key="weighted outdegree">5.0</data>
            <data key="weighted degree">5.0</data>
            <data key="bnc">298.4545</data>
            <data key="authority">0.0</data>
            <data key="hub">0.01819235</data>
            <data key="label2">moreli_A</data>
            <data key="v-closeness centrality">0.000317</data>
            <data key="v-pagerank">0.690885</data>
            <data key="v-id">524</data>
            <data key="modularity_class">0</data>
            <data key="size">10.297513</data>
            <data key="r">158</data>
            <data key="g">226</data>
            <data key="b">255</data>
            <data key="x">1665.1033</data>
            <data key="y">299.07727</data>
        </node>
        <node id="moreli_L">
            <data key="label">moreli_L</data>
            <data key="weighted indegree">0.0</data>
            <data key="weighted outdegree">1.0</data>
            <data key="weighted degree">1.0</data>
            <data key="bnc">0.0</data>
            <data key="authority">0.0</data>
            <data key="hub">0.0063441778</data>
            <data key="label2">moreli_L</data>
            <data key="v-closeness centrality">0.000291</data>
            <data key="v-pagerank">0.259297</data>
            <data key="v-id">525</data>
            <data key="modularity_class">0</data>
            <data key="size">10.0</data>
            <data key="r">158</data>
            <data key="g">226</data>
            <data key="b">255</data>
            <data key="x">1974.2598</data>
            <data key="y">1151.0393</data>
        </node>
        <node id="moreli_N">
            <data key="label">moreli_N</data>
            <data key="weighted indegree">0.0</data>
            <data key="weighted outdegree">1.0</data>
            <data key="weighted degree">1.0</data>
            <data key="bnc">0.0</data>
            <data key="authority">0.0</data>
            <data key="hub">0.0063441778</data>
            <data key="label2">moreli_N</data>
            <data key="v-closeness centrality">0.000291</data>
            <data key="v-pagerank">0.259297</data>
            <data key="v-id">526</data>
            <data key="modularity_class">0</data>
            <data key="size">10.0</data>
            <data key="r">158</data>
            <data key="g">226</data>
            <data key="b">255</data>
            <data key="x">1804.7113</data>
            <data key="y">1242.4298</data>
        </node>
        <node id="muniensis_A">
            <data key="label">muniensis_A</data>
            <data key="weighted indegree">0.0</data>
            <data key="weighted outdegree">8.0</data>
            <data key="weighted degree">8.0</data>
            <data key="bnc">1063.7191</data>
            <data key="authority">0.0</data>
            <data key="hub">0.035781685</data>
            <data key="label2">muniensis_A</data>
            <data key="v-closeness centrality">0.000333</data>
            <data key="v-pagerank">0.986647</data>
            <data key="v-id">531</data>
            <data key="modularity_class">0</data>
            <data key="size">11.060363</data>
            <data key="r">158</data>
            <data key="g">226</data>
            <data key="b">255</data>
            <data key="x">2024.0193</data>
            <data key="y">675.2897</data>
        </node>
        <node id="muniensis_L">
            <data key="label">muniensis_L</data>
            <data key="weighted indegree">0.0</data>
            <data key="weighted outdegree">7.0</data>
            <data key="weighted degree">7.0</data>
            <data key="bnc">1223.4633</data>
            <data key="authority">0.0</data>
            <data key="hub">0.05829608</data>
            <data key="label2">muniensis_L</data>
            <data key="v-closeness centrality">0.000374</data>
            <data key="v-pagerank">0.865625</data>
            <data key="v-id">532</data>
            <data key="modularity_class">0</data>
            <data key="size">11.219603</data>
            <data key="r">158</data>
            <data key="g">226</data>
            <data key="b">255</data>
            <data key="x">1312.2568</data>
            <data key="y">-103.73736</data>
        </node>
        <node id="muniensis_N">
            <data key="label">muniensis_N</data>
            <data key="weighted indegree">0.0</data>
            <data key="weighted outdegree">8.0</data>
            <data key="weighted degree">8.0</data>
            <data key="bnc">2861.3384</data>
            <data key="authority">0.0</data>
            <data key="hub">0.025337236</data>
            <data key="label2">muniensis_N</data>
            <data key="v-closeness centrality">0.00033</data>
            <data key="v-pagerank">1.119502</data>
            <data key="v-id">533</data>
            <data key="modularity_class">0</data>
            <data key="size">12.852309</data>
            <data key="r">158</data>
            <data key="g">226</data>
            <data key="b">255</data>
            <data key="x">1143.2695</data>
            <data key="y">604.32635</data>
        </node>
        <node id="muris_L">
            <data key="label">muris_L</data>
            <data key="weighted indegree">0.0</data>
            <data key="weighted outdegree">12.0</data>
            <data key="weighted degree">12.0</data>
            <data key="bnc">1670.1432</data>
            <data key="authority">0.0</data>
            <data key="hub">0.07004979</data>
            <data key="label2">muris_L</data>
            <data key="v-closeness centrality">0.000373</data>
            <data key="v-pagerank">1.174039</data>
            <data key="v-id">535</data>
            <data key="modularity_class">5</data>
            <data key="size">11.664873</data>
            <data key="r">95</data>
            <data key="g">198</data>
            <data key="b">19</data>
            <data key="x">-722.11664</data>
            <data key="y">-40.652393</data>
        </node>
        <node id="nairobiensis_A">
            <data key="label">nairobiensis_A</data>
            <data key="weighted indegree">0.0</data>
            <data key="weighted outdegree">7.0</data>
            <data key="weighted degree">7.0</data>
            <data key="bnc">1106.7186</data>
            <data key="authority">0.0</data>
            <data key="hub">0.048288003</data>
            <data key="label2">nairobiensis_A</data>
            <data key="v-closeness centrality">0.000369</data>
            <data key="v-pagerank">0.864931</data>
            <data key="v-id">546</data>
            <data key="modularity_class">0</data>
            <data key="size">11.103227</data>
            <data key="r">158</data>
            <data key="g">226</data>
            <data key="b">255</data>
            <data key="x">1668.3723</data>
            <data key="y">527.2837</data>
        </node>
        <node id="neitzi_A">
            <data key="label">neitzi_A</data>
            <data key="weighted indegree">0.0</data>
            <data key="weighted outdegree">2.0</data>
            <data key="weighted degree">2.0</data>
            <data key="bnc">27.762861</data>
            <data key="authority">0.0</data>
            <data key="hub">0.015770141</data>
            <data key="label2">neitzi_A</data>
            <data key="v-closeness centrality">0.00031</data>
            <data key="v-pagerank">0.349617</data>
            <data key="v-id">553</data>
            <data key="modularity_class">0</data>
            <data key="size">10.027676</data>
            <data key="r">158</data>
            <data key="g">226</data>
            <data key="b">255</data>
            <data key="x">1841.1221</data>
            <data key="y">898.4633</data>
        </node>
        <node id="nicolasi_A">
            <data key="label">nicolasi_A</data>
            <data key="weighted indegree">0.0</data>
            <data key="weighted outdegree">1.0</data>
            <data key="weighted degree">1.0</data>
            <data key="bnc">0.0</data>
            <data key="authority">0.0</data>
            <data key="hub">0.0063441778</data>
            <data key="label2">nicolasi_A</data>
            <data key="v-closeness centrality">0.000291</data>
            <data key="v-pagerank">0.259297</data>
            <data key="v-id">559</data>
            <data key="modularity_class">0</data>
            <data key="size">10.0</data>
            <data key="r">158</data>
            <data key="g">226</data>
            <data key="b">255</data>
            <data key="x">2064.1538</data>
            <data key="y">1124.454</data>
        </node>
        <node id="nipponensis_A">
            <data key="label">nipponensis_A</data>
            <data key="weighted indegree">0.0</data>
            <data key="weighted outdegree">9.0</data>
            <data key="weighted degree">9.0</data>
            <data key="bnc">732.50397</data>
            <data key="authority">0.0</data>
            <data key="hub">0.05592767</data>
            <data key="label2">nipponensis_A</data>
            <data key="v-closeness centrality">0.000342</data>
            <data key="v-pagerank">1.027401</data>
            <data key="v-id">560</data>
            <data key="modularity_class">0</data>
            <data key="size">10.730192</data>
            <data key="r">158</data>
            <data key="g">226</data>
            <data key="b">255</data>
            <data key="x">2355.6023</data>
            <data key="y">704.77655</data>
        </node>
        <node id="nuttallianus_A">
            <data key="label">nuttallianus_A</data>
            <data key="weighted indegree">0.0</data>
            <data key="weighted outdegree">4.0</data>
            <data key="weighted degree">4.0</data>
            <data key="bnc">506.39584</data>
            <data key="authority">0.0</data>
            <data key="hub">0.022972463</data>
            <data key="label2">nuttallianus_A</data>
            <data key="v-closeness centrality">0.000319</data>
            <data key="v-pagerank">0.609386</data>
            <data key="v-id">569</data>
            <data key="modularity_class">0</data>
            <data key="size">10.504798</data>
            <data key="r">158</data>
            <data key="g">226</data>
            <data key="b">255</data>
            <data key="x">2462.0544</data>
            <data key="y">989.721</data>
        </node>
        <node id="oldi_A">
            <data key="label">oldi_A</data>
            <data key="weighted indegree">0.0</data>
            <data key="weighted outdegree">8.0</data>
            <data key="weighted degree">8.0</data>
            <data key="bnc">1393.6825</data>
            <data key="authority">0.0</data>
            <data key="hub">0.05727095</data>
            <data key="label2">oldi_A</data>
            <data key="v-closeness centrality">0.000372</data>
            <data key="v-pagerank">0.971101</data>
            <data key="v-id">577</data>
            <data key="modularity_class">0</data>
            <data key="size">11.389285</data>
            <data key="r">158</data>
            <data key="g">226</data>
            <data key="b">255</data>
            <data key="x">1313.1006</data>
            <data key="y">190.26169</data>
        </node>
        <node id="ovatus_A">
            <data key="label">ovatus_A</data>
            <data key="weighted indegree">0.0</data>
            <data key="weighted outdegree">15.0</data>
            <data key="weighted degree">15.0</data>
            <data key="bnc">5746.2524</data>
            <data key="authority">0.0</data>
            <data key="hub">0.10645901</data>
            <data key="label2">ovatus_A</data>
            <data key="v-closeness centrality">0.000395</data>
            <data key="v-pagerank">1.687294</data>
            <data key="v-id">584</data>
            <data key="modularity_class">0</data>
            <data key="size">15.728121</data>
            <data key="r">158</data>
            <data key="g">226</data>
            <data key="b">255</data>
            <data key="x">2737.3167</data>
            <data key="y">317.0405</data>
        </node>
        <node id="pararicinus_A">
            <data key="label">pararicinus_A</data>
            <data key="weighted indegree">0.0</data>
            <data key="weighted outdegree">3.0</data>
            <data key="weighted degree">3.0</data>
            <data key="bnc">2850.5627</data>
            <data key="authority">0.0</data>
            <data key="hub">0.009051211</data>
            <data key="label2">pararicinus_A</data>
            <data key="v-closeness centrality">0.000298</data>
            <data key="v-pagerank">0.589503</data>
            <data key="v-id">595</data>
            <data key="modularity_class">0</data>
            <data key="size">12.841568</data>
            <data key="r">158</data>
            <data key="g">226</data>
            <data key="b">255</data>
            <data key="x">1912.0968</data>
            <data key="y">1734.2512</data>
        </node>
        <node id="pilosus_N">
            <data key="label">pilosus_N</data>
            <data key="weighted indegree">0.0</data>
            <data key="weighted outdegree">11.0</data>
            <data key="weighted degree">11.0</data>
            <data key="bnc">3449.6838</data>
            <data key="authority">0.0</data>
            <data key="hub">0.059603665</data>
            <data key="label2">pilosus_N</data>
            <data key="v-closeness centrality">0.000374</data>
            <data key="v-pagerank">1.225872</data>
            <data key="v-id">616</data>
            <data key="modularity_class">0</data>
            <data key="size">13.438799</data>
            <data key="r">158</data>
            <data key="g">226</data>
            <data key="b">255</data>
            <data key="x">961.84845</data>
            <data key="y">-59.80619</data>
        </node>
        <node id="pilosus_A">
            <data key="label">pilosus_A</data>
            <data key="weighted indegree">0.0</data>
            <data key="weighted outdegree">6.0</data>
            <data key="weighted degree">6.0</data>
            <data key="bnc">316.6582</data>
            <data key="authority">0.0</data>
            <data key="hub">0.042534392</data>
            <data key="label2">pilosus_A</data>
            <data key="v-closeness centrality">0.000332</data>
            <data key="v-pagerank">0.732133</data>
            <data key="v-id">617</data>
            <data key="modularity_class">0</data>
            <data key="size">10.315659</data>
            <data key="r">158</data>
            <data key="g">226</data>
            <data key="b">255</data>
            <data key="x">1769.5801</data>
            <data key="y">668.3972</data>
        </node>
        <node id="pilosus_L">
            <data key="label">pilosus_L</data>
            <data key="weighted indegree">0.0</data>
            <data key="weighted outdegree">12.0</data>
            <data key="weighted degree">12.0</data>
            <data key="bnc">3833.419</data>
            <data key="authority">0.0</data>
            <data key="hub">0.060015086</data>
            <data key="label2">pilosus_L</data>
            <data key="v-closeness centrality">0.000374</data>
            <data key="v-pagerank">1.335061</data>
            <data key="v-id">618</data>
            <data key="modularity_class">0</data>
            <data key="size">13.821322</data>
            <data key="r">158</data>
            <data key="g">226</data>
            <data key="b">255</data>
            <data key="x">1086.9358</data>
            <data key="y">67.06905</data>
        </node>
        <node id="rasus_A">
            <data key="label">rasus_A</data>
            <data key="weighted indegree">0.0</data>
            <data key="weighted outdegree">18.0</data>
            <data key="weighted degree">18.0</data>
            <data key="bnc">9811.004</data>
            <data key="authority">0.0</data>
            <data key="hub">0.07334619</data>
            <data key="label2">rasus_A</data>
            <data key="v-closeness centrality">0.000384</data>
            <data key="v-pagerank">2.155824</data>
            <data key="v-id">634</data>
            <data key="modularity_class">0</data>
            <data key="size">19.780045</data>
            <data key="r">158</data>
            <data key="g">226</data>
            <data key="b">255</data>
            <data key="x">2915.8784</data>
            <data key="y">753.2961</data>
        </node>
        <node id="rasus_N">
            <data key="label">rasus_N</data>
            <data key="weighted indegree">0.0</data>
            <data key="weighted outdegree">14.0</data>
            <data key="weighted degree">14.0</data>
            <data key="bnc">5083.773</data>
            <data key="authority">0.0</data>
            <data key="hub">0.06877728</data>
            <data key="label2">rasus_N</data>
            <data key="v-closeness centrality">0.000384</data>
            <data key="v-pagerank">1.663467</data>
            <data key="v-id">635</data>
            <data key="modularity_class">0</data>
            <data key="size">15.067732</data>
            <data key="r">158</data>
            <data key="g">226</data>
            <data key="b">255</data>
            <data key="x">1244.7711</data>
            <data key="y">1097.892</data>
        </node>
        <node id="rasus_L">
            <data key="label">rasus_L</data>
            <data key="weighted indegree">0.0</data>
            <data key="weighted outdegree">9.0</data>
            <data key="weighted degree">9.0</data>
            <data key="bnc">1974.6165</data>
            <data key="authority">0.0</data>
            <data key="hub">0.06840987</data>
            <data key="label2">rasus_L</data>
            <data key="v-closeness centrality">0.000393</data>
            <data key="v-pagerank">1.047469</data>
            <data key="v-id">636</data>
            <data key="modularity_class">0</data>
            <data key="size">11.968386</data>
            <data key="r">158</data>
            <data key="g">226</data>
            <data key="b">255</data>
            <data key="x">1020.1023</data>
            <data key="y">271.6834</data>
        </node>
        <node id="rotundatus_A">
            <data key="label">rotundatus_A</data>
            <data key="weighted indegree">0.0</data>
            <data key="weighted outdegree">2.0</data>
            <data key="weighted degree">2.0</data>
            <data key="bnc">81.67669</data>
            <data key="authority">0.0</data>
            <data key="hub">0.0077577755</data>
            <data key="label2">rotundatus_A</data>
            <data key="v-closeness centrality">0.0003</data>
            <data key="v-pagerank">0.375256</data>
            <data key="v-id">653</data>
            <data key="modularity_class">0</data>
            <data key="size">10.081419</data>
            <data key="r">158</data>
            <data key="g">226</data>
            <data key="b">255</data>
            <data key="x">1827.779</data>
            <data key="y">833.7678</data>
        </node>
        <node id="rubicundus_A">
            <data key="label">rubicundus_A</data>
            <data key="weighted indegree">0.0</data>
            <data key="weighted outdegree">6.0</data>
            <data key="weighted degree">6.0</data>
            <data key="bnc">893.56555</data>
            <data key="authority">0.0</data>
            <data key="hub">0.03840815</data>
            <data key="label2">rubicundus_A</data>
            <data key="v-closeness centrality">0.000335</data>
            <data key="v-pagerank">0.766916</data>
            <data key="v-id">654</data>
            <data key="modularity_class">0</data>
            <data key="size">10.890746</data>
            <data key="r">158</data>
            <data key="g">226</data>
            <data key="b">255</data>
            <data key="x">1403.9633</data>
            <data key="y">301.80414</data>
        </node>
        <node id="rubicundus_N">
            <data key="label">rubicundus_N</data>
            <data key="weighted indegree">0.0</data>
            <data key="weighted outdegree">8.0</data>
            <data key="weighted degree">8.0</data>
            <data key="bnc">1821.421</data>
            <data key="authority">0.0</data>
            <data key="hub">0.054336764</data>
            <data key="label2">rubicundus_N</data>
            <data key="v-closeness centrality">0.00037</data>
            <data key="v-pagerank">0.994215</data>
            <data key="v-id">656</data>
            <data key="modularity_class">0</data>
            <data key="size">11.815674</data>
            <data key="r">158</data>
            <data key="g">226</data>
            <data key="b">255</data>
            <data key="x">1154.191</data>
            <data key="y">-151.21082</data>
        </node>
        <node id="sculptus_A">
            <data key="label">sculptus_A</data>
            <data key="weighted indegree">0.0</data>
            <data key="weighted outdegree">11.0</data>
            <data key="weighted degree">11.0</data>
            <data key="bnc">2254.517</data>
            <data key="authority">0.0</data>
            <data key="hub">0.083788164</data>
            <data key="label2">sculptus_A</data>
            <data key="v-closeness centrality">0.000385</data>
            <data key="v-pagerank">1.226222</data>
            <data key="v-id">679</data>
            <data key="modularity_class">0</data>
            <data key="size">12.247403</data>
            <data key="r">158</data>
            <data key="g">226</data>
            <data key="b">255</data>
            <data key="x">1464.9684</data>
            <data key="y">-385.11313</data>
        </node>
        <node id="sinensis_A">
            <data key="label">sinensis_A</data>
            <data key="weighted indegree">0.0</data>
            <data key="weighted outdegree">6.0</data>
            <data key="weighted degree">6.0</data>
            <data key="bnc">446.58304</data>
            <data key="authority">0.0</data>
            <data key="hub">0.048667006</data>
            <data key="label2">sinensis_A</data>
            <data key="v-closeness centrality">0.000339</data>
            <data key="v-pagerank">0.730653</data>
            <data key="v-id">707</data>
            <data key="modularity_class">0</data>
            <data key="size">10.445174</data>
            <data key="r">158</data>
            <data key="g">226</data>
            <data key="b">255</data>
            <data key="x">1827.6683</data>
            <data key="y">588.74744</data>
        </node>
        <node id="thomasae_A">
            <data key="label">thomasae_A</data>
            <data key="weighted indegree">0.0</data>
            <data key="weighted outdegree">9.0</data>
            <data key="weighted degree">9.0</data>
            <data key="bnc">2938.728</data>
            <data key="authority">0.0</data>
            <data key="hub">0.032265104</data>
            <data key="label2">thomasae_A</data>
            <data key="v-closeness centrality">0.000363</data>
            <data key="v-pagerank">1.171417</data>
            <data key="v-id">751</data>
            <data key="modularity_class">0</data>
            <data key="size">12.929455</data>
            <data key="r">158</data>
            <data key="g">226</data>
            <data key="b">255</data>
            <data key="x">453.0234</data>
            <data key="y">561.4721</data>
        </node>
        <node id="tovari_N">
            <data key="label">tovari_N</data>
            <data key="weighted indegree">0.0</data>
            <data key="weighted outdegree">5.0</data>
            <data key="weighted degree">5.0</data>
            <data key="bnc">457.07098</data>
            <data key="authority">0.0</data>
            <data key="hub">0.022146374</data>
            <data key="label2">tovari_N</data>
            <data key="v-closeness centrality">0.000331</data>
            <data key="v-pagerank">0.644754</data>
            <data key="v-id">756</data>
            <data key="modularity_class">5</data>
            <data key="size">10.455628</data>
            <data key="r">95</data>
            <data key="g">198</data>
            <data key="b">19</data>
            <data key="x">234.78859</data>
            <data key="y">182.45096</data>
        </node>
        <node id="ugandanus_N">
            <data key="label">ugandanus_N</data>
            <data key="weighted indegree">0.0</data>
            <data key="weighted outdegree">4.0</data>
            <data key="weighted degree">4.0</data>
            <data key="bnc">129.15233</data>
            <data key="authority">0.0</data>
            <data key="hub">0.009575207</data>
            <data key="label2">ugandanus_N</data>
            <data key="v-closeness centrality">0.000302</data>
            <data key="v-pagerank">0.592523</data>
            <data key="v-id">773</data>
            <data key="modularity_class">0</data>
            <data key="size">10.128745</data>
            <data key="r">158</data>
            <data key="g">226</data>
            <data key="b">255</data>
            <data key="x">1295.9342</data>
            <data key="y">20.217184</data>
        </node>
        <node id="vanidicus_A">
            <data key="label">vanidicus_A</data>
            <data key="weighted indegree">0.0</data>
            <data key="weighted outdegree">6.0</data>
            <data key="weighted degree">6.0</data>
            <data key="bnc">596.91626</data>
            <data key="authority">0.0</data>
            <data key="hub">0.03372394</data>
            <data key="label2">vanidicus_A</data>
            <data key="v-closeness centrality">0.000328</data>
            <data key="v-pagerank">0.764673</data>
            <data key="v-id">784</data>
            <data key="modularity_class">0</data>
            <data key="size">10.595033</data>
            <data key="r">158</data>
            <data key="g">226</data>
            <data key="b">255</data>
            <data key="x">1672.7936</data>
            <data key="y">410.12723</data>
        </node>
        <node id="bocatorensis_A">
            <data key="label">bocatorensis_A</data>
            <data key="weighted indegree">0.0</data>
            <data key="weighted outdegree">6.0</data>
            <data key="weighted degree">6.0</data>
            <data key="bnc">6960.381</data>
            <data key="authority">0.0</data>
            <data key="hub">3.2073245E-4</data>
            <data key="label2">bocatorensis_A</data>
            <data key="v-closeness centrality">0.000248</data>
            <data key="v-pagerank">1.5162</data>
            <data key="v-id">178</data>
            <data key="modularity_class">0</data>
            <data key="size">16.938417</data>
            <data key="r">158</data>
            <data key="g">226</data>
            <data key="b">255</data>
            <data key="x">1423.0917</data>
            <data key="y">-695.65295</data>
        </node>
        <node id="Bradypodidae">
            <data key="label">Bradypodidae</data>
            <data key="weighted indegree">1.0</data>
            <data key="weighted outdegree">1.0</data>
            <data key="weighted degree">2.0</data>
            <data key="bnc">571.3333</data>
            <data key="authority">1.2734263E-5</data>
            <data key="hub">0.0</data>
            <data key="label2">Bradypodidae</data>
            <data key="v-closeness centrality">0.000204</data>
            <data key="v-pagerank">0.637644</data>
            <data key="v-id">180</data>
            <data key="modularity_class">0</data>
            <data key="size">10.5695305</data>
            <data key="r">158</data>
            <data key="g">226</data>
            <data key="b">255</data>
            <data key="x">1381.6272</data>
            <data key="y">-568.76245</data>
        </node>
        <node id="Burhinidae">
            <data key="label">Burhinidae</data>
            <data key="weighted indegree">1.0</data>
            <data key="weighted outdegree">1.0</data>
            <data key="weighted degree">2.0</data>
            <data key="bnc">361.40164</data>
            <data key="authority">0.002838035</data>
            <data key="hub">0.0</data>
            <data key="label2">Burhinidae</data>
            <data key="v-closeness centrality">0.000306</data>
            <data key="v-pagerank">0.398374</data>
            <data key="v-id">395</data>
            <data key="modularity_class">1</data>
            <data key="size">10.360261</data>
            <data key="r">56</data>
            <data key="g">142</data>
            <data key="b">255</data>
            <data key="x">-4661.5137</data>
            <data key="y">1765.8373</data>
        </node>
        <node id="heathi_N">
            <data key="label">heathi_N</data>
            <data key="weighted indegree">0.0</data>
            <data key="weighted outdegree">1.0</data>
            <data key="weighted degree">1.0</data>
            <data key="bnc">0.0</data>
            <data key="authority">0.0</data>
            <data key="hub">0.0</data>
            <data key="label2">heathi_N</data>
            <data key="v-closeness centrality">0.000176</data>
            <data key="v-pagerank">0.422238</data>
            <data key="v-id">378</data>
            <data key="modularity_class">3</data>
            <data key="size">10.0</data>
            <data key="r">0</data>
            <data key="g">153</data>
            <data key="b">52</data>
            <data key="x">439.3815</data>
            <data key="y">2458.2327</data>
        </node>
        <node id="Burramyidae">
            <data key="label">Burramyidae</data>
            <data key="weighted indegree">1.0</data>
            <data key="weighted outdegree">1.0</data>
            <data key="weighted degree">2.0</data>
            <data key="bnc">1718.0</data>
            <data key="authority">0.0</data>
            <data key="hub">0.0</data>
            <data key="label2">Burramyidae</data>
            <data key="v-closeness centrality">0.000207</data>
            <data key="v-pagerank">0.640561</data>
            <data key="v-id">379</data>
            <data key="modularity_class">3</data>
            <data key="size">11.712579</data>
            <data key="r">0</data>
            <data key="g">153</data>
            <data key="b">52</data>
            <data key="x">456.17773</data>
            <data key="y">2514.6655</data>
        </node>
        <node id="Cacauidae">
            <data key="label">Cacauidae</data>
            <data key="weighted indegree">1.0</data>
            <data key="weighted outdegree">1.0</data>
            <data key="weighted degree">2.0</data>
            <data key="bnc">828.8629</data>
            <data key="authority">0.002838035</data>
            <data key="hub">0.0</data>
            <data key="label2">Cacauidae</data>
            <data key="v-closeness centrality">0.000301</data>
            <data key="v-pagerank">0.478132</data>
            <data key="v-id">399</data>
            <data key="modularity_class">5</data>
            <data key="size">10.826247</data>
            <data key="r">95</data>
            <data key="g">198</data>
            <data key="b">19</data>
            <data key="x">3694.3086</data>
            <data key="y">374.631</data>
        </node>
        <node id="jonesae_L">
            <data key="label">jonesae_L</data>
            <data key="weighted indegree">0.0</data>
            <data key="weighted outdegree">2.0</data>
            <data key="weighted degree">2.0</data>
            <data key="bnc">3432.0</data>
            <data key="authority">0.0</data>
            <data key="hub">0.012306229</data>
            <data key="label2">jonesae_L</data>
            <data key="v-closeness centrality">0.000303</data>
            <data key="v-pagerank">0.620077</data>
            <data key="v-id">422</data>
            <data key="modularity_class">0</data>
            <data key="size">13.42117</data>
            <data key="r">158</data>
            <data key="g">226</data>
            <data key="b">255</data>
            <data key="x">1008.95184</data>
            <data key="y">-2929.4934</data>
        </node>
        <node id="Caenolestidae">
            <data key="label">Caenolestidae</data>
            <data key="weighted indegree">1.0</data>
            <data key="weighted outdegree">1.0</data>
            <data key="weighted degree">2.0</data>
            <data key="bnc">1718.0</data>
            <data key="authority">4.8860273E-4</data>
            <data key="hub">0.0</data>
            <data key="label2">Caenolestidae</data>
            <data key="v-closeness centrality">0.00024</data>
            <data key="v-pagerank">0.847018</data>
            <data key="v-id">423</data>
            <data key="modularity_class">0</data>
            <data key="size">11.712579</data>
            <data key="r">158</data>
            <data key="g">226</data>
            <data key="b">255</data>
            <data key="x">1013.85364</data>
            <data key="y">-2975.478</data>
        </node>
        <node id="Calomyscidae">
            <data key="label">Calomyscidae</data>
            <data key="weighted indegree">2.0</data>
            <data key="weighted outdegree">2.0</data>
            <data key="weighted degree">4.0</data>
            <data key="bnc">187.10678</data>
            <data key="authority">0.005863039</data>
            <data key="hub">0.0</data>
            <data key="label2">Calomyscidae</data>
            <data key="v-closeness centrality">0.000311</data>
            <data key="v-pagerank">0.452371</data>
            <data key="v-id">324</data>
            <data key="modularity_class">0</data>
            <data key="size">10.186517</data>
            <data key="r">158</data>
            <data key="g">226</data>
            <data key="b">255</data>
            <data key="x">1542.3124</data>
            <data key="y">-1741.3418</data>
        </node>
        <node id="acuminatus_A">
            <data key="label">acuminatus_A</data>
            <data key="weighted indegree">0.0</data>
            <data key="weighted outdegree">16.0</data>
            <data key="weighted degree">16.0</data>
            <data key="bnc">3773.466</data>
            <data key="authority">0.0</data>
            <data key="hub">0.09736342</data>
            <data key="label2">acuminatus_A</data>
            <data key="v-closeness centrality">0.000405</data>
            <data key="v-pagerank">1.584386</data>
            <data key="v-id">14</data>
            <data key="modularity_class">0</data>
            <data key="size">13.761559</data>
            <data key="r">158</data>
            <data key="g">226</data>
            <data key="b">255</data>
            <data key="x">122.36057</data>
            <data key="y">-145.91174</data>
        </node>
        <node id="Canidae">
            <data key="label">Canidae</data>
            <data key="weighted indegree">121.0</data>
            <data key="weighted outdegree">121.0</data>
            <data key="weighted degree">242.0</data>
            <data key="bnc">61629.4</data>
            <data key="authority">0.3040825</data>
            <data key="hub">0.0</data>
            <data key="label2">Canidae</data>
            <data key="v-closeness centrality">0.000418</data>
            <data key="v-pagerank">12.683187</data>
            <data key="v-id">15</data>
            <data key="modularity_class">0</data>
            <data key="size">71.43493</data>
            <data key="r">158</data>
            <data key="g">226</data>
            <data key="b">255</data>
            <data key="x">2022.4634</data>
            <data key="y">57.257145</data>
        </node>
        <node id="apronophorus_A">
            <data key="label">apronophorus_A</data>
            <data key="weighted indegree">0.0</data>
            <data key="weighted outdegree">7.0</data>
            <data key="weighted degree">7.0</data>
            <data key="bnc">1268.4011</data>
            <data key="authority">0.0</data>
            <data key="hub">0.055127155</data>
            <data key="label2">apronophorus_A</data>
            <data key="v-closeness centrality">0.000387</data>
            <data key="v-pagerank">0.861782</data>
            <data key="v-id">102</data>
            <data key="modularity_class">0</data>
            <data key="size">11.264399</data>
            <data key="r">158</data>
            <data key="g">226</data>
            <data key="b">255</data>
            <data key="x">271.68604</data>
            <data key="y">-820.3011</data>
        </node>
        <node id="asanumai_A">
            <data key="label">asanumai_A</data>
            <data key="weighted indegree">0.0</data>
            <data key="weighted outdegree">2.0</data>
            <data key="weighted degree">2.0</data>
            <data key="bnc">56.601616</data>
            <data key="authority">0.0</data>
            <data key="hub">0.014261204</data>
            <data key="label2">asanumai_A</data>
            <data key="v-closeness centrality">0.00031</data>
            <data key="v-pagerank">0.351564</data>
            <data key="v-id">120</data>
            <data key="modularity_class">5</data>
            <data key="size">10.056423</data>
            <data key="r">95</data>
            <data key="g">198</data>
            <data key="b">19</data>
            <data key="x">1760.9668</data>
            <data key="y">-200.97978</data>
        </node>
        <node id="boliviensis_N">
            <data key="label">boliviensis_N</data>
            <data key="weighted indegree">0.0</data>
            <data key="weighted outdegree">4.0</data>
            <data key="weighted degree">4.0</data>
            <data key="bnc">196.39192</data>
            <data key="authority">0.0</data>
            <data key="hub">0.022047946</data>
            <data key="label2">boliviensis_N</data>
            <data key="v-closeness centrality">0.000319</data>
            <data key="v-pagerank">0.549504</data>
            <data key="v-id">186</data>
            <data key="modularity_class">0</data>
            <data key="size">10.195772</data>
            <data key="r">158</data>
            <data key="g">226</data>
            <data key="b">255</data>
            <data key="x">1636.7509</data>
            <data key="y">-365.70615</data>
        </node>
        <node id="canisuga_L">
            <data key="label">canisuga_L</data>
            <data key="weighted indegree">0.0</data>
            <data key="weighted outdegree">5.0</data>
            <data key="weighted degree">5.0</data>
            <data key="bnc">105.57425</data>
            <data key="authority">0.0</data>
            <data key="hub">0.03258469</data>
            <data key="label2">canisuga_L</data>
            <data key="v-closeness centrality">0.000326</data>
            <data key="v-pagerank">0.5264</data>
            <data key="v-id">209</data>
            <data key="modularity_class">0</data>
            <data key="size">10.105241</data>
            <data key="r">158</data>
            <data key="g">226</data>
            <data key="b">255</data>
            <data key="x">2126.598</data>
            <data key="y">-161.31148</data>
        </node>
        <node id="canisuga_N">
            <data key="label">canisuga_N</data>
            <data key="weighted indegree">0.0</data>
            <data key="weighted outdegree">5.0</data>
            <data key="weighted degree">5.0</data>
            <data key="bnc">207.12996</data>
            <data key="authority">0.0</data>
            <data key="hub">0.037172157</data>
            <data key="label2">canisuga_N</data>
            <data key="v-closeness centrality">0.000333</data>
            <data key="v-pagerank">0.614164</data>
            <data key="v-id">208</data>
            <data key="modularity_class">0</data>
            <data key="size">10.206476</data>
            <data key="r">158</data>
            <data key="g">226</data>
            <data key="b">255</data>
            <data key="x">2100.3198</data>
            <data key="y">337.59647</data>
        </node>
        <node id="cookei_A">
            <data key="label">cookei_A</data>
            <data key="weighted indegree">0.0</data>
            <data key="weighted outdegree">11.0</data>
            <data key="weighted degree">11.0</data>
            <data key="bnc">1501.9246</data>
            <data key="authority">0.0</data>
            <data key="hub">0.063321024</data>
            <data key="label2">cookei_A</data>
            <data key="v-closeness centrality">0.000365</data>
            <data key="v-pagerank">1.058404</data>
            <data key="v-id">250</data>
            <data key="modularity_class">0</data>
            <data key="size">11.497185</data>
            <data key="r">158</data>
            <data key="g">226</data>
            <data key="b">255</data>
            <data key="x">1948.3822</data>
            <data key="y">-1153.4382</data>
        </node>
        <node id="cornuatus_N">
            <data key="label">cornuatus_N</data>
            <data key="weighted indegree">0.0</data>
            <data key="weighted outdegree">8.0</data>
            <data key="weighted degree">8.0</data>
            <data key="bnc">2539.9617</data>
            <data key="authority">0.0</data>
            <data key="hub">0.041588362</data>
            <data key="label2">cornuatus_N</data>
            <data key="v-closeness centrality">0.000364</data>
            <data key="v-pagerank">1.030052</data>
            <data key="v-id">272</data>
            <data key="modularity_class">3</data>
            <data key="size">12.531947</data>
            <data key="r">0</data>
            <data key="g">153</data>
            <data key="b">52</data>
            <data key="x">861.5488</data>
            <data key="y">2108.3242</data>
        </node>
        <node id="festai_A">
            <data key="label">festai_A</data>
            <data key="weighted indegree">0.0</data>
            <data key="weighted outdegree">6.0</data>
            <data key="weighted degree">6.0</data>
            <data key="bnc">418.26062</data>
            <data key="authority">0.0</data>
            <data key="hub">0.038283367</data>
            <data key="label2">festai_A</data>
            <data key="v-closeness centrality">0.000338</data>
            <data key="v-pagerank">0.724437</data>
            <data key="v-id">338</data>
            <data key="modularity_class">5</data>
            <data key="size">10.416941</data>
            <data key="r">95</data>
            <data key="g">198</data>
            <data key="b">19</data>
            <data key="x">-769.22455</data>
            <data key="y">491.18607</data>
        </node>
        <node id="fynbosensis_A">
            <data key="label">fynbosensis_A</data>
            <data key="weighted indegree">0.0</data>
            <data key="weighted outdegree">2.0</data>
            <data key="weighted degree">2.0</data>
            <data key="bnc">85.85072</data>
            <data key="authority">0.0</data>
            <data key="hub">0.026460238</data>
            <data key="label2">fynbosensis_A</data>
            <data key="v-closeness centrality">0.000352</data>
            <data key="v-pagerank">0.35273</data>
            <data key="v-id">354</data>
            <data key="modularity_class">0</data>
            <data key="size">10.08558</data>
            <data key="r">158</data>
            <data key="g">226</data>
            <data key="b">255</data>
            <data key="x">320.7832</data>
            <data key="y">-1107.8391</data>
        </node>
        <node id="granulatus_A">
            <data key="label">granulatus_A</data>
            <data key="weighted indegree">0.0</data>
            <data key="weighted outdegree">14.0</data>
            <data key="weighted degree">14.0</data>
            <data key="bnc">5234.8804</data>
            <data key="authority">0.0</data>
            <data key="hub">0.07378745</data>
            <data key="label2">granulatus_A</data>
            <data key="v-closeness centrality">0.000391</data>
            <data key="v-pagerank">1.429509</data>
            <data key="v-id">368</data>
            <data key="modularity_class">0</data>
            <data key="size">15.218362</data>
            <data key="r">158</data>
            <data key="g">226</data>
            <data key="b">255</data>
            <data key="x">-69.455086</data>
            <data key="y">-196.92604</data>
        </node>
        <node id="hexagonus_L">
            <data key="label">hexagonus_L</data>
            <data key="weighted indegree">0.0</data>
            <data key="weighted outdegree">6.0</data>
            <data key="weighted degree">6.0</data>
            <data key="bnc">255.36101</data>
            <data key="authority">0.0</data>
            <data key="hub">0.04777542</data>
            <data key="label2">hexagonus_L</data>
            <data key="v-closeness centrality">0.00034</data>
            <data key="v-pagerank">0.69823</data>
            <data key="v-id">383</data>
            <data key="modularity_class">0</data>
            <data key="size">10.254555</data>
            <data key="r">158</data>
            <data key="g">226</data>
            <data key="b">255</data>
            <data key="x">935.03595</data>
            <data key="y">121.45958</data>
        </node>
        <node id="kaiseri_A">
            <data key="label">kaiseri_A</data>
            <data key="weighted indegree">0.0</data>
            <data key="weighted outdegree">8.0</data>
            <data key="weighted degree">8.0</data>
            <data key="bnc">1078.7687</data>
            <data key="authority">0.0</data>
            <data key="hub">0.05996638</data>
            <data key="label2">kaiseri_A</data>
            <data key="v-closeness centrality">0.000361</data>
            <data key="v-pagerank">0.940546</data>
            <data key="v-id">426</data>
            <data key="modularity_class">0</data>
            <data key="size">11.075365</data>
            <data key="r">158</data>
            <data key="g">226</data>
            <data key="b">255</data>
            <data key="x">1551.3746</data>
            <data key="y">-783.09247</data>
        </node>
        <node id="kaiseri_L">
            <data key="label">kaiseri_L</data>
            <data key="weighted indegree">0.0</data>
            <data key="weighted outdegree">5.0</data>
            <data key="weighted degree">5.0</data>
            <data key="bnc">396.7388</data>
            <data key="authority">0.0</data>
            <data key="hub">0.0470081</data>
            <data key="label2">kaiseri_L</data>
            <data key="v-closeness centrality">0.000353</data>
            <data key="v-pagerank">0.627925</data>
            <data key="v-id">427</data>
            <data key="modularity_class">0</data>
            <data key="size">10.395487</data>
            <data key="r">158</data>
            <data key="g">226</data>
            <data key="b">255</data>
            <data key="x">1691.8907</data>
            <data key="y">-248.03006</data>
        </node>
        <node id="kaiseri_N">
            <data key="label">kaiseri_N</data>
            <data key="weighted indegree">0.0</data>
            <data key="weighted outdegree">7.0</data>
            <data key="weighted degree">7.0</data>
            <data key="bnc">801.4514</data>
            <data key="authority">0.0</data>
            <data key="hub">0.04826421</data>
            <data key="label2">kaiseri_N</data>
            <data key="v-closeness centrality">0.000354</data>
            <data key="v-pagerank">0.84053</data>
            <data key="v-id">428</data>
            <data key="modularity_class">0</data>
            <data key="size">10.798923</data>
            <data key="r">158</data>
            <data key="g">226</data>
            <data key="b">255</data>
            <data key="x">1856.8568</data>
            <data key="y">-563.34216</data>
        </node>
        <node id="kingi_L">
            <data key="label">kingi_L</data>
            <data key="weighted indegree">0.0</data>
            <data key="weighted outdegree">12.0</data>
            <data key="weighted degree">12.0</data>
            <data key="bnc">1222.4329</data>
            <data key="authority">0.0</data>
            <data key="hub">0.069996364</data>
            <data key="label2">kingi_L</data>
            <data key="v-closeness centrality">0.000363</data>
            <data key="v-pagerank">1.133014</data>
            <data key="v-id">441</data>
            <data key="modularity_class">0</data>
            <data key="size">11.2185755</data>
            <data key="r">158</data>
            <data key="g">226</data>
            <data key="b">255</data>
            <data key="x">1732.0007</data>
            <data key="y">-1121.354</data>
        </node>
        <node id="kingi_N">
            <data key="label">kingi_N</data>
            <data key="weighted indegree">0.0</data>
            <data key="weighted outdegree">9.0</data>
            <data key="weighted degree">9.0</data>
            <data key="bnc">1299.3848</data>
            <data key="authority">0.0</data>
            <data key="hub">0.06937091</data>
            <data key="label2">kingi_N</data>
            <data key="v-closeness centrality">0.000366</data>
            <data key="v-pagerank">1.043095</data>
            <data key="v-id">442</data>
            <data key="modularity_class">0</data>
            <data key="size">11.295284</data>
            <data key="r">158</data>
            <data key="g">226</data>
            <data key="b">255</data>
            <data key="x">1879.9724</data>
            <data key="y">-1048.2666</data>
        </node>
        <node id="kingi_A">
            <data key="label">kingi_A</data>
            <data key="weighted indegree">0.0</data>
            <data key="weighted outdegree">10.0</data>
            <data key="weighted degree">10.0</data>
            <data key="bnc">1029.9441</data>
            <data key="authority">0.0</data>
            <data key="hub">0.05761044</data>
            <data key="label2">kingi_A</data>
            <data key="v-closeness centrality">0.000357</data>
            <data key="v-pagerank">1.039572</data>
            <data key="v-id">443</data>
            <data key="modularity_class">0</data>
            <data key="size">11.026694</data>
            <data key="r">158</data>
            <data key="g">226</data>
            <data key="b">255</data>
            <data key="x">1941.0844</data>
            <data key="y">-1283.944</data>
        </node>
        <node id="laguri_L">
            <data key="label">laguri_L</data>
            <data key="weighted indegree">0.0</data>
            <data key="weighted outdegree">7.0</data>
            <data key="weighted degree">7.0</data>
            <data key="bnc">1080.8461</data>
            <data key="authority">0.0</data>
            <data key="hub">0.064279824</data>
            <data key="label2">laguri_L</data>
            <data key="v-closeness centrality">0.000379</data>
            <data key="v-pagerank">0.88175</data>
            <data key="v-id">455</data>
            <data key="modularity_class">0</data>
            <data key="size">11.0774355</data>
            <data key="r">158</data>
            <data key="g">226</data>
            <data key="b">255</data>
            <data key="x">798.4507</data>
            <data key="y">-1713.9772</data>
        </node>
        <node id="luciae_A">
            <data key="label">luciae_A</data>
            <data key="weighted indegree">0.0</data>
            <data key="weighted outdegree">4.0</data>
            <data key="weighted degree">4.0</data>
            <data key="bnc">1536.1578</data>
            <data key="authority">0.0</data>
            <data key="hub">0.027816178</data>
            <data key="label2">luciae_A</data>
            <data key="v-closeness centrality">0.00034</data>
            <data key="v-pagerank">0.623136</data>
            <data key="v-id">490</data>
            <data key="modularity_class">0</data>
            <data key="size">11.531311</data>
            <data key="r">158</data>
            <data key="g">226</data>
            <data key="b">255</data>
            <data key="x">1585.8417</data>
            <data key="y">-2093.5017</data>
        </node>
        <node id="marxi_A">
            <data key="label">marxi_A</data>
            <data key="weighted indegree">0.0</data>
            <data key="weighted outdegree">7.0</data>
            <data key="weighted degree">7.0</data>
            <data key="bnc">218.0971</data>
            <data key="authority">0.0</data>
            <data key="hub">0.047850695</data>
            <data key="label2">marxi_A</data>
            <data key="v-closeness centrality">0.000343</data>
            <data key="v-pagerank">0.618218</data>
            <data key="v-id">501</data>
            <data key="modularity_class">0</data>
            <data key="size">10.217409</data>
            <data key="r">158</data>
            <data key="g">226</data>
            <data key="b">255</data>
            <data key="x">1950.1854</data>
            <data key="y">-384.00296</data>
        </node>
        <node id="muris_N">
            <data key="label">muris_N</data>
            <data key="weighted indegree">0.0</data>
            <data key="weighted outdegree">22.0</data>
            <data key="weighted degree">22.0</data>
            <data key="bnc">2519.984</data>
            <data key="authority">0.0</data>
            <data key="hub">0.09511837</data>
            <data key="label2">muris_N</data>
            <data key="v-closeness centrality">0.000385</data>
            <data key="v-pagerank">1.544778</data>
            <data key="v-id">537</data>
            <data key="modularity_class">5</data>
            <data key="size">12.5120325</data>
            <data key="r">95</data>
            <data key="g">198</data>
            <data key="b">19</data>
            <data key="x">-414.29947</data>
            <data key="y">79.32275</data>
        </node>
        <node id="muris_A">
            <data key="label">muris_A</data>
            <data key="weighted indegree">0.0</data>
            <data key="weighted outdegree">12.0</data>
            <data key="weighted degree">12.0</data>
            <data key="bnc">2449.6292</data>
            <data key="authority">0.0</data>
            <data key="hub">0.060925975</data>
            <data key="label2">muris_A</data>
            <data key="v-closeness centrality">0.000364</data>
            <data key="v-pagerank">1.287247</data>
            <data key="v-id">536</data>
            <data key="modularity_class">5</data>
            <data key="size">12.441899</data>
            <data key="r">95</data>
            <data key="g">198</data>
            <data key="b">19</data>
            <data key="x">-1341.0077</data>
            <data key="y">-330.06888</data>
        </node>
        <node id="nipponensis_N">
            <data key="label">nipponensis_N</data>
            <data key="weighted indegree">0.0</data>
            <data key="weighted outdegree">20.0</data>
            <data key="weighted degree">20.0</data>
            <data key="bnc">5816.874</data>
            <data key="authority">0.0</data>
            <data key="hub">0.10624252</data>
            <data key="label2">nipponensis_N</data>
            <data key="v-closeness centrality">0.000409</data>
            <data key="v-pagerank">1.99304</data>
            <data key="v-id">561</data>
            <data key="modularity_class">5</data>
            <data key="size">15.798519</data>
            <data key="r">95</data>
            <data key="g">198</data>
            <data key="b">19</data>
            <data key="x">-1547.9403</data>
            <data key="y">-1386.5212</data>
        </node>
        <node id="ovatus_N">
            <data key="label">ovatus_N</data>
            <data key="weighted indegree">0.0</data>
            <data key="weighted outdegree">12.0</data>
            <data key="weighted degree">12.0</data>
            <data key="bnc">1938.8171</data>
            <data key="authority">0.0</data>
            <data key="hub">0.09318031</data>
            <data key="label2">ovatus_N</data>
            <data key="v-closeness centrality">0.00039</data>
            <data key="v-pagerank">1.309835</data>
            <data key="v-id">585</data>
            <data key="modularity_class">0</data>
            <data key="size">11.932699</data>
            <data key="r">158</data>
            <data key="g">226</data>
            <data key="b">255</data>
            <data key="x">2257.2827</data>
            <data key="y">-962.9053</data>
        </node>
        <node id="ovatus_L">
            <data key="label">ovatus_L</data>
            <data key="weighted indegree">0.0</data>
            <data key="weighted outdegree">9.0</data>
            <data key="weighted degree">9.0</data>
            <data key="bnc">1319.9382</data>
            <data key="authority">0.0</data>
            <data key="hub">0.07904761</data>
            <data key="label2">ovatus_L</data>
            <data key="v-closeness centrality">0.000382</data>
            <data key="v-pagerank">1.040218</data>
            <data key="v-id">586</data>
            <data key="modularity_class">0</data>
            <data key="size">11.315773</data>
            <data key="r">158</data>
            <data key="g">226</data>
            <data key="b">255</data>
            <data key="x">1347.547</data>
            <data key="y">-1133.0876</data>
        </node>
        <node id="pararicinus_N">
            <data key="label">pararicinus_N</data>
            <data key="weighted indegree">0.0</data>
            <data key="weighted outdegree">5.0</data>
            <data key="weighted degree">5.0</data>
            <data key="bnc">521.3443</data>
            <data key="authority">0.0</data>
            <data key="hub">0.03949867</data>
            <data key="label2">pararicinus_N</data>
            <data key="v-closeness centrality">0.000357</data>
            <data key="v-pagerank">0.623311</data>
            <data key="v-id">596</data>
            <data key="modularity_class">5</data>
            <data key="size">10.519699</data>
            <data key="r">95</data>
            <data key="g">198</data>
            <data key="b">19</data>
            <data key="x">-1207.8638</data>
            <data key="y">87.66582</data>
        </node>
        <node id="petauristae_L">
            <data key="label">petauristae_L</data>
            <data key="weighted indegree">0.0</data>
            <data key="weighted outdegree">8.0</data>
            <data key="weighted degree">8.0</data>
            <data key="bnc">1179.3762</data>
            <data key="authority">0.0</data>
            <data key="hub">0.061945766</data>
            <data key="label2">petauristae_L</data>
            <data key="v-closeness centrality">0.000371</data>
            <data key="v-pagerank">0.962236</data>
            <data key="v-id">611</data>
            <data key="modularity_class">0</data>
            <data key="size">11.175654</data>
            <data key="r">158</data>
            <data key="g">226</data>
            <data key="b">255</data>
            <data key="x">1792.5426</data>
            <data key="y">192.06476</data>
        </node>
        <node id="petauristae_N">
            <data key="label">petauristae_N</data>
            <data key="weighted indegree">0.0</data>
            <data key="weighted outdegree">8.0</data>
            <data key="weighted degree">8.0</data>
            <data key="bnc">1179.3762</data>
            <data key="authority">0.0</data>
            <data key="hub">0.061945766</data>
            <data key="label2">petauristae_N</data>
            <data key="v-closeness centrality">0.000371</data>
            <data key="v-pagerank">0.962236</data>
            <data key="v-id">612</data>
            <data key="modularity_class">0</data>
            <data key="size">11.175654</data>
            <data key="r">158</data>
            <data key="g">226</data>
            <data key="b">255</data>
            <data key="x">1989.8018</data>
            <data key="y">311.08694</data>
        </node>
        <node id="pomerantzevi_A">
            <data key="label">pomerantzevi_A</data>
            <data key="weighted indegree">0.0</data>
            <data key="weighted outdegree">3.0</data>
            <data key="weighted degree">3.0</data>
            <data key="bnc">205.71925</data>
            <data key="authority">0.0</data>
            <data key="hub">0.03816241</data>
            <data key="label2">pomerantzevi_A</data>
            <data key="v-closeness centrality">0.00036</data>
            <data key="v-pagerank">0.452746</data>
            <data key="v-id">620</data>
            <data key="modularity_class">0</data>
            <data key="size">10.2050705</data>
            <data key="r">158</data>
            <data key="g">226</data>
            <data key="b">255</data>
            <data key="x">793.95264</data>
            <data key="y">-1059.7966</data>
        </node>
        <node id="rubidus_A">
            <data key="label">rubidus_A</data>
            <data key="weighted indegree">0.0</data>
            <data key="weighted outdegree">6.0</data>
            <data key="weighted degree">6.0</data>
            <data key="bnc">311.77008</data>
            <data key="authority">0.0</data>
            <data key="hub">0.033142745</data>
            <data key="label2">rubidus_A</data>
            <data key="v-closeness centrality">0.000332</data>
            <data key="v-pagerank">0.735836</data>
            <data key="v-id">657</data>
            <data key="modularity_class">0</data>
            <data key="size">10.310786</data>
            <data key="r">158</data>
            <data key="g">226</data>
            <data key="b">255</data>
            <data key="x">2066.6555</data>
            <data key="y">-783.70593</data>
        </node>
        <node id="rubidus_N">
            <data key="label">rubidus_N</data>
            <data key="weighted indegree">0.0</data>
            <data key="weighted outdegree">3.0</data>
            <data key="weighted degree">3.0</data>
            <data key="bnc">33.30939</data>
            <data key="authority">0.0</data>
            <data key="hub">0.020932462</data>
            <data key="label2">rubidus_N</data>
            <data key="v-closeness centrality">0.000313</data>
            <data key="v-pagerank">0.426397</data>
            <data key="v-id">658</data>
            <data key="modularity_class">0</data>
            <data key="size">10.033204</data>
            <data key="r">158</data>
            <data key="g">226</data>
            <data key="b">255</data>
            <data key="x">1857.8604</data>
            <data key="y">-353.29245</data>
        </node>
        <node id="rugicollis_A">
            <data key="label">rugicollis_A</data>
            <data key="weighted indegree">0.0</data>
            <data key="weighted outdegree">3.0</data>
            <data key="weighted degree">3.0</data>
            <data key="bnc">49.605415</data>
            <data key="authority">0.0</data>
            <data key="hub">0.029891947</data>
            <data key="label2">rugicollis_A</data>
            <data key="v-closeness centrality">0.000324</data>
            <data key="v-pagerank">0.425273</data>
            <data key="v-id">660</data>
            <data key="modularity_class">0</data>
            <data key="size">10.049449</data>
            <data key="r">158</data>
            <data key="g">226</data>
            <data key="b">255</data>
            <data key="x">2034.0466</data>
            <data key="y">-188.50037</data>
        </node>
        <node id="rugicollis_L">
            <data key="label">rugicollis_L</data>
            <data key="weighted indegree">0.0</data>
            <data key="weighted outdegree">2.0</data>
            <data key="weighted degree">2.0</data>
            <data key="bnc">22.105967</data>
            <data key="authority">0.0</data>
            <data key="hub">0.020465985</data>
            <data key="label2">rugicollis_L</data>
            <data key="v-closeness centrality">0.000317</data>
            <data key="v-pagerank">0.334954</data>
            <data key="v-id">661</data>
            <data key="modularity_class">0</data>
            <data key="size">10.022037</data>
            <data key="r">158</data>
            <data key="g">226</data>
            <data key="b">255</data>
            <data key="x">2120.9287</data>
            <data key="y">-248.40971</data>
        </node>
        <node id="rugicollis_N">
            <data key="label">rugicollis_N</data>
            <data key="weighted indegree">0.0</data>
            <data key="weighted outdegree">3.0</data>
            <data key="weighted degree">3.0</data>
            <data key="bnc">49.605415</data>
            <data key="authority">0.0</data>
            <data key="hub">0.029891947</data>
            <data key="label2">rugicollis_N</data>
            <data key="v-closeness centrality">0.000324</data>
            <data key="v-pagerank">0.425273</data>
            <data key="v-id">662</data>
            <data key="modularity_class">0</data>
            <data key="size">10.049449</data>
            <data key="r">158</data>
            <data key="g">226</data>
            <data key="b">255</data>
            <data key="x">1960.7692</data>
            <data key="y">-146.7119</data>
        </node>
        <node id="rugosus_A">
            <data key="label">rugosus_A</data>
            <data key="weighted indegree">0.0</data>
            <data key="weighted outdegree">7.0</data>
            <data key="weighted degree">7.0</data>
            <data key="bnc">392.31598</data>
            <data key="authority">0.0</data>
            <data key="hub">0.053786565</data>
            <data key="label2">rugosus_A</data>
            <data key="v-closeness centrality">0.000348</data>
            <data key="v-pagerank">0.815189</data>
            <data key="v-id">663</data>
            <data key="modularity_class">0</data>
            <data key="size">10.391078</data>
            <data key="r">158</data>
            <data key="g">226</data>
            <data key="b">255</data>
            <data key="x">1886.5139</data>
            <data key="y">-639.3695</data>
        </node>
        <node id="rugosus_L">
            <data key="label">rugosus_L</data>
            <data key="weighted indegree">0.0</data>
            <data key="weighted outdegree">2.0</data>
            <data key="weighted degree">2.0</data>
            <data key="bnc">12.334882</data>
            <data key="authority">0.0</data>
            <data key="hub">0.014675887</data>
            <data key="label2">rugosus_L</data>
            <data key="v-closeness centrality">0.00031</data>
            <data key="v-pagerank">0.333468</data>
            <data key="v-id">664</data>
            <data key="modularity_class">0</data>
            <data key="size">10.012296</data>
            <data key="r">158</data>
            <data key="g">226</data>
            <data key="b">255</data>
            <data key="x">2031.7396</data>
            <data key="y">-119.335945</data>
        </node>
        <node id="rugosus_N">
            <data key="label">rugosus_N</data>
            <data key="weighted indegree">0.0</data>
            <data key="weighted outdegree">5.0</data>
            <data key="weighted degree">5.0</data>
            <data key="bnc">133.17305</data>
            <data key="authority">0.0</data>
            <data key="hub">0.03875121</data>
            <data key="label2">rugosus_N</data>
            <data key="v-closeness centrality">0.000329</data>
            <data key="v-pagerank">0.611831</data>
            <data key="v-id">665</data>
            <data key="modularity_class">0</data>
            <data key="size">10.132752</data>
            <data key="r">158</data>
            <data key="g">226</data>
            <data key="b">255</data>
            <data key="x">1959.4353</data>
            <data key="y">-326.7384</data>
        </node>
        <node id="spinipalpis_A">
            <data key="label">spinipalpis_A</data>
            <data key="weighted indegree">0.0</data>
            <data key="weighted outdegree">6.0</data>
            <data key="weighted degree">6.0</data>
            <data key="bnc">493.95172</data>
            <data key="authority">0.0</data>
            <data key="hub">0.055772915</data>
            <data key="label2">spinipalpis_A</data>
            <data key="v-closeness centrality">0.000354</data>
            <data key="v-pagerank">0.736973</data>
            <data key="v-id">717</data>
            <data key="modularity_class">0</data>
            <data key="size">10.4923935</data>
            <data key="r">158</data>
            <data key="g">226</data>
            <data key="b">255</data>
            <data key="x">1267.8578</data>
            <data key="y">-912.0109</data>
        </node>
        <node id="tanuki_A">
            <data key="label">tanuki_A</data>
            <data key="weighted indegree">0.0</data>
            <data key="weighted outdegree">5.0</data>
            <data key="weighted degree">5.0</data>
            <data key="bnc">203.34267</data>
            <data key="authority">0.0</data>
            <data key="hub">0.03797821</data>
            <data key="label2">tanuki_A</data>
            <data key="v-closeness centrality">0.00033</data>
            <data key="v-pagerank">0.619572</data>
            <data key="v-id">739</data>
            <data key="modularity_class">0</data>
            <data key="size">10.202701</data>
            <data key="r">158</data>
            <data key="g">226</data>
            <data key="b">255</data>
            <data key="x">1869.1398</data>
            <data key="y">-173.77797</data>
        </node>
        <node id="tanuki_N">
            <data key="label">tanuki_N</data>
            <data key="weighted indegree">0.0</data>
            <data key="weighted outdegree">4.0</data>
            <data key="weighted degree">4.0</data>
            <data key="bnc">323.22665</data>
            <data key="authority">0.0</data>
            <data key="hub">0.036863383</data>
            <data key="label2">tanuki_N</data>
            <data key="v-closeness centrality">0.000347</data>
            <data key="v-pagerank">0.548804</data>
            <data key="v-id">738</data>
            <data key="modularity_class">0</data>
            <data key="size">10.3222065</data>
            <data key="r">158</data>
            <data key="g">226</data>
            <data key="b">255</data>
            <data key="x">2244.7957</data>
            <data key="y">-268.4384</data>
        </node>
        <node id="tasmani_A">
            <data key="label">tasmani_A</data>
            <data key="weighted indegree">0.0</data>
            <data key="weighted outdegree">15.0</data>
            <data key="weighted degree">15.0</data>
            <data key="bnc">10233.173</data>
            <data key="authority">0.0</data>
            <data key="hub">0.054248046</data>
            <data key="label2">tasmani_A</data>
            <data key="v-closeness centrality">0.000377</data>
            <data key="v-pagerank">1.941561</data>
            <data key="v-id">742</data>
            <data key="modularity_class">3</data>
            <data key="size">20.200882</data>
            <data key="r">0</data>
            <data key="g">153</data>
            <data key="b">52</data>
            <data key="x">823.53033</data>
            <data key="y">2758.4758</data>
        </node>
        <node id="tasmani_N">
            <data key="label">tasmani_N</data>
            <data key="weighted indegree">0.0</data>
            <data key="weighted outdegree">13.0</data>
            <data key="weighted degree">13.0</data>
            <data key="bnc">7912.4785</data>
            <data key="authority">0.0</data>
            <data key="hub">0.05134794</data>
            <data key="label2">tasmani_N</data>
            <data key="v-closeness centrality">0.000373</data>
            <data key="v-pagerank">1.689299</data>
            <data key="v-id">743</data>
            <data key="modularity_class">3</data>
            <data key="size">17.88751</data>
            <data key="r">0</data>
            <data key="g">153</data>
            <data key="b">52</data>
            <data key="x">669.5501</data>
            <data key="y">2495.8967</data>
        </node>
        <node id="tasmani_L">
            <data key="label">tasmani_L</data>
            <data key="weighted indegree">0.0</data>
            <data key="weighted outdegree">11.0</data>
            <data key="weighted degree">11.0</data>
            <data key="bnc">6775.5747</data>
            <data key="authority">0.0</data>
            <data key="hub">0.050640665</data>
            <data key="label2">tasmani_L</data>
            <data key="v-closeness centrality">0.000372</data>
            <data key="v-pagerank">1.441962</data>
            <data key="v-id">744</data>
            <data key="modularity_class">3</data>
            <data key="size">16.754194</data>
            <data key="r">0</data>
            <data key="g">153</data>
            <data key="b">52</data>
            <data key="x">529.42444</data>
            <data key="y">2080.1763</data>
        </node>
        <node id="texanus_L">
            <data key="label">texanus_L</data>
            <data key="weighted indegree">0.0</data>
            <data key="weighted outdegree">9.0</data>
            <data key="weighted degree">9.0</data>
            <data key="bnc">1002.7636</data>
            <data key="authority">0.0</data>
            <data key="hub">0.0759579</data>
            <data key="label2">texanus_L</data>
            <data key="v-closeness centrality">0.000366</data>
            <data key="v-pagerank">1.020549</data>
            <data key="v-id">746</data>
            <data key="modularity_class">0</data>
            <data key="size">10.999599</data>
            <data key="r">158</data>
            <data key="g">226</data>
            <data key="b">255</data>
            <data key="x">1789.4388</data>
            <data key="y">-842.14435</data>
        </node>
        <node id="texanus_N">
            <data key="label">texanus_N</data>
            <data key="weighted indegree">0.0</data>
            <data key="weighted outdegree">9.0</data>
            <data key="weighted degree">9.0</data>
            <data key="bnc">1002.7636</data>
            <data key="authority">0.0</data>
            <data key="hub">0.0759579</data>
            <data key="label2">texanus_N</data>
            <data key="v-closeness centrality">0.000366</data>
            <data key="v-pagerank">1.020549</data>
            <data key="v-id">747</data>
            <data key="modularity_class">0</data>
            <data key="size">10.999599</data>
            <data key="r">158</data>
            <data key="g">226</data>
            <data key="b">255</data>
            <data key="x">1741.2166</data>
            <data key="y">-609.5143</data>
        </node>
        <node id="texanus_A">
            <data key="label">texanus_A</data>
            <data key="weighted indegree">0.0</data>
            <data key="weighted outdegree">9.0</data>
            <data key="weighted degree">9.0</data>
            <data key="bnc">1002.7636</data>
            <data key="authority">0.0</data>
            <data key="hub">0.0759579</data>
            <data key="label2">texanus_A</data>
            <data key="v-closeness centrality">0.000366</data>
            <data key="v-pagerank">1.020549</data>
            <data key="v-id">748</data>
            <data key="modularity_class">0</data>
            <data key="size">10.999599</data>
            <data key="r">158</data>
            <data key="g">226</data>
            <data key="b">255</data>
            <data key="x">1846.1703</data>
            <data key="y">-759.1954</data>
        </node>
        <node id="trianguliceps_A">
            <data key="label">trianguliceps_A</data>
            <data key="weighted indegree">0.0</data>
            <data key="weighted outdegree">8.0</data>
            <data key="weighted degree">8.0</data>
            <data key="bnc">1319.2224</data>
            <data key="authority">0.0</data>
            <data key="hub">0.063640445</data>
            <data key="label2">trianguliceps_A</data>
            <data key="v-closeness centrality">0.000385</data>
            <data key="v-pagerank">0.950202</data>
            <data key="v-id">760</data>
            <data key="modularity_class">0</data>
            <data key="size">11.31506</data>
            <data key="r">158</data>
            <data key="g">226</data>
            <data key="b">255</data>
            <data key="x">408.5245</data>
            <data key="y">-2097.2544</data>
        </node>
        <node id="tropicalis_A">
            <data key="label">tropicalis_A</data>
            <data key="weighted indegree">0.0</data>
            <data key="weighted outdegree">5.0</data>
            <data key="weighted degree">5.0</data>
            <data key="bnc">619.6556</data>
            <data key="authority">0.0</data>
            <data key="hub">0.029678764</data>
            <data key="label2">tropicalis_A</data>
            <data key="v-closeness centrality">0.00034</data>
            <data key="v-pagerank">0.700754</data>
            <data key="v-id">766</data>
            <data key="modularity_class">0</data>
            <data key="size">10.617701</data>
            <data key="r">158</data>
            <data key="g">226</data>
            <data key="b">255</data>
            <data key="x">1721.059</data>
            <data key="y">-2348.7988</data>
        </node>
        <node id="tropicalis_N">
            <data key="label">tropicalis_N</data>
            <data key="weighted indegree">0.0</data>
            <data key="weighted outdegree">3.0</data>
            <data key="weighted degree">3.0</data>
            <data key="bnc">145.57399</data>
            <data key="authority">0.0</data>
            <data key="hub">0.02769321</data>
            <data key="label2">tropicalis_N</data>
            <data key="v-closeness centrality">0.000338</data>
            <data key="v-pagerank">0.453276</data>
            <data key="v-id">767</data>
            <data key="modularity_class">0</data>
            <data key="size">10.145115</data>
            <data key="r">158</data>
            <data key="g">226</data>
            <data key="b">255</data>
            <data key="x">1399.324</data>
            <data key="y">-2308.33</data>
        </node>
        <node id="ventalloi_A">
            <data key="label">ventalloi_A</data>
            <data key="weighted indegree">0.0</data>
            <data key="weighted outdegree">16.0</data>
            <data key="weighted degree">16.0</data>
            <data key="bnc">4207.026</data>
            <data key="authority">0.0</data>
            <data key="hub">0.10419385</data>
            <data key="label2">ventalloi_A</data>
            <data key="v-closeness centrality">0.000399</data>
            <data key="v-pagerank">1.681451</data>
            <data key="v-id">790</data>
            <data key="modularity_class">0</data>
            <data key="size">14.19375</data>
            <data key="r">158</data>
            <data key="g">226</data>
            <data key="b">255</data>
            <data key="x">158.26169</data>
            <data key="y">578.627</data>
        </node>
        <node id="Caprimulgidae">
            <data key="label">Caprimulgidae</data>
            <data key="weighted indegree">3.0</data>
            <data key="weighted outdegree">3.0</data>
            <data key="weighted degree">6.0</data>
            <data key="bnc">3718.7322</data>
            <data key="authority">0.0060664853</data>
            <data key="hub">0.0</data>
            <data key="label2">Caprimulgidae</data>
            <data key="v-closeness centrality">0.000304</data>
            <data key="v-pagerank">0.659657</data>
            <data key="v-id">136</data>
            <data key="modularity_class">5</data>
            <data key="size">13.706998</data>
            <data key="r">95</data>
            <data key="g">198</data>
            <data key="b">19</data>
            <data key="x">-3896.216</data>
            <data key="y">-626.0758</data>
        </node>
        <node id="auritulus_L">
            <data key="label">auritulus_L</data>
            <data key="weighted indegree">0.0</data>
            <data key="weighted outdegree">16.0</data>
            <data key="weighted degree">16.0</data>
            <data key="bnc">6102.872</data>
            <data key="authority">0.0</data>
            <data key="hub">0.039728638</data>
            <data key="label2">auritulus_L</data>
            <data key="v-closeness centrality">0.000353</data>
            <data key="v-pagerank">1.897855</data>
            <data key="v-id">137</data>
            <data key="modularity_class">5</data>
            <data key="size">16.083614</data>
            <data key="r">95</data>
            <data key="g">198</data>
            <data key="b">19</data>
            <data key="x">-3053.3525</data>
            <data key="y">71.688354</data>
        </node>
        <node id="Caprimulgiformes">
            <data key="label">Caprimulgiformes</data>
            <data key="weighted indegree">17.0</data>
            <data key="weighted outdegree">0.0</data>
            <data key="weighted degree">17.0</data>
            <data key="bnc">3529.462</data>
            <data key="authority">0.0</data>
            <data key="hub">0.0</data>
            <data key="label2">Caprimulgiformes</data>
            <data key="v-closeness centrality">0.000246</data>
            <data key="v-pagerank">1.014965</data>
            <data key="v-id">844</data>
            <data key="modularity_class">5</data>
            <data key="size">13.518325</data>
            <data key="r">95</data>
            <data key="g">198</data>
            <data key="b">19</data>
            <data key="x">-3764.125</data>
            <data key="y">-669.8371</data>
        </node>
        <node id="Trochilidae">
            <data key="label">Trochilidae</data>
            <data key="weighted indegree">1.0</data>
            <data key="weighted outdegree">1.0</data>
            <data key="weighted degree">2.0</data>
            <data key="bnc">555.2456</data>
            <data key="authority">0.0016328733</data>
            <data key="hub">0.0</data>
            <data key="label2">Trochilidae</data>
            <data key="v-closeness centrality">0.000252</data>
            <data key="v-pagerank">0.462947</data>
            <data key="v-id">194</data>
            <data key="modularity_class">5</data>
            <data key="size">10.5534935</data>
            <data key="r">95</data>
            <data key="g">198</data>
            <data key="b">19</data>
            <data key="x">-3864.117</data>
            <data key="y">-711.73395</data>
        </node>
        <node id="Steatornithidae">
            <data key="label">Steatornithidae</data>
            <data key="weighted indegree">1.0</data>
            <data key="weighted outdegree">1.0</data>
            <data key="weighted degree">2.0</data>
            <data key="bnc">1718.0</data>
            <data key="authority">0.0</data>
            <data key="hub">0.0</data>
            <data key="label2">Steatornithidae</data>
            <data key="v-closeness centrality">0.000203</data>
            <data key="v-pagerank">0.772102</data>
            <data key="v-id">305</data>
            <data key="modularity_class">5</data>
            <data key="size">11.712579</data>
            <data key="r">95</data>
            <data key="g">198</data>
            <data key="b">19</data>
            <data key="x">-3744.0234</data>
            <data key="y">-747.2233</data>
        </node>
        <node id="capromydis_A">
            <data key="label">capromydis_A</data>
            <data key="weighted indegree">0.0</data>
            <data key="weighted outdegree">1.0</data>
            <data key="weighted degree">1.0</data>
            <data key="bnc">0.0</data>
            <data key="authority">0.0</data>
            <data key="hub">0.0</data>
            <data key="label2">capromydis_A</data>
            <data key="v-closeness centrality">0.000233</data>
            <data key="v-pagerank">0.456449</data>
            <data key="v-id">210</data>
            <data key="modularity_class">0</data>
            <data key="size">10.0</data>
            <data key="r">158</data>
            <data key="g">226</data>
            <data key="b">255</data>
            <data key="x">1139.2257</data>
            <data key="y">-1695.8196</data>
        </node>
        <node id="Capromyidae">
            <data key="label">Capromyidae</data>
            <data key="weighted indegree">3.0</data>
            <data key="weighted outdegree">3.0</data>
            <data key="weighted degree">6.0</data>
            <data key="bnc">5148.0</data>
            <data key="authority">0.0</data>
            <data key="hub">0.0</data>
            <data key="label2">Capromyidae</data>
            <data key="v-closeness centrality">0.000291</data>
            <data key="v-pagerank">1.442111</data>
            <data key="v-id">211</data>
            <data key="modularity_class">0</data>
            <data key="size">15.131756</data>
            <data key="r">158</data>
            <data key="g">226</data>
            <data key="b">255</data>
            <data key="x">1341.4503</data>
            <data key="y">-1702.7406</data>
        </node>
        <node id="capromydis_L">
            <data key="label">capromydis_L</data>
            <data key="weighted indegree">0.0</data>
            <data key="weighted outdegree">1.0</data>
            <data key="weighted degree">1.0</data>
            <data key="bnc">0.0</data>
            <data key="authority">0.0</data>
            <data key="hub">0.0</data>
            <data key="label2">capromydis_L</data>
            <data key="v-closeness centrality">0.000233</data>
            <data key="v-pagerank">0.456449</data>
            <data key="v-id">212</data>
            <data key="modularity_class">0</data>
            <data key="size">10.0</data>
            <data key="r">158</data>
            <data key="g">226</data>
            <data key="b">255</data>
            <data key="x">1412.2488</data>
            <data key="y">-1641.4957</data>
        </node>
        <node id="capromydis_N">
            <data key="label">capromydis_N</data>
            <data key="weighted indegree">0.0</data>
            <data key="weighted outdegree">1.0</data>
            <data key="weighted degree">1.0</data>
            <data key="bnc">0.0</data>
            <data key="authority">0.0</data>
            <data key="hub">0.0</data>
            <data key="label2">capromydis_N</data>
            <data key="v-closeness centrality">0.000233</data>
            <data key="v-pagerank">0.456449</data>
            <data key="v-id">213</data>
            <data key="modularity_class">0</data>
            <data key="size">10.0</data>
            <data key="r">158</data>
            <data key="g">226</data>
            <data key="b">255</data>
            <data key="x">1259.3175</data>
            <data key="y">-1668.5577</data>
        </node>
        <node id="affinis_L">
            <data key="label">affinis_L</data>
            <data key="weighted indegree">0.0</data>
            <data key="weighted outdegree">16.0</data>
            <data key="weighted degree">16.0</data>
            <data key="bnc">3555.8708</data>
            <data key="authority">0.0</data>
            <data key="hub">0.084056646</data>
            <data key="label2">affinis_L</data>
            <data key="v-closeness centrality">0.000397</data>
            <data key="v-pagerank">1.698767</data>
            <data key="v-id">50</data>
            <data key="modularity_class">5</data>
            <data key="size">13.54465</data>
            <data key="r">95</data>
            <data key="g">198</data>
            <data key="b">19</data>
            <data key="x">-1379.297</data>
            <data key="y">-672.9268</data>
        </node>
        <node id="Cardinalidae">
            <data key="label">Cardinalidae</data>
            <data key="weighted indegree">12.0</data>
            <data key="weighted outdegree">12.0</data>
            <data key="weighted degree">24.0</data>
            <data key="bnc">739.39465</data>
            <data key="authority">0.04121593</data>
            <data key="hub">0.0</data>
            <data key="label2">Cardinalidae</data>
            <data key="v-closeness centrality">0.000342</data>
            <data key="v-pagerank">1.237608</data>
            <data key="v-id">54</data>
            <data key="modularity_class">5</data>
            <data key="size">10.7370615</data>
            <data key="r">95</data>
            <data key="g">198</data>
            <data key="b">19</data>
            <data key="x">-1778.1266</data>
            <data key="y">461.3578</data>
        </node>
        <node id="brunneus_N">
            <data key="label">brunneus_N</data>
            <data key="weighted indegree">0.0</data>
            <data key="weighted outdegree">13.0</data>
            <data key="weighted degree">13.0</data>
            <data key="bnc">1254.2683</data>
            <data key="authority">0.0</data>
            <data key="hub">0.03503769</data>
            <data key="label2">brunneus_N</data>
            <data key="v-closeness centrality">0.000313</data>
            <data key="v-pagerank">1.362543</data>
            <data key="v-id">195</data>
            <data key="modularity_class">5</data>
            <data key="size">11.250311</data>
            <data key="r">95</data>
            <data key="g">198</data>
            <data key="b">19</data>
            <data key="x">-1818.837</data>
            <data key="y">1055.2548</data>
        </node>
        <node id="dentatus_L">
            <data key="label">dentatus_L</data>
            <data key="weighted indegree">0.0</data>
            <data key="weighted outdegree">11.0</data>
            <data key="weighted degree">11.0</data>
            <data key="bnc">1209.158</data>
            <data key="authority">0.0</data>
            <data key="hub">0.062389206</data>
            <data key="label2">dentatus_L</data>
            <data key="v-closeness centrality">0.000365</data>
            <data key="v-pagerank">1.172705</data>
            <data key="v-id">296</data>
            <data key="modularity_class">5</data>
            <data key="size">11.205342</data>
            <data key="r">95</data>
            <data key="g">198</data>
            <data key="b">19</data>
            <data key="x">-1496.6719</data>
            <data key="y">-153.57579</data>
        </node>
        <node id="minor_L">
            <data key="label">minor_L</data>
            <data key="weighted indegree">0.0</data>
            <data key="weighted outdegree">10.0</data>
            <data key="weighted degree">10.0</data>
            <data key="bnc">835.85913</data>
            <data key="authority">0.0</data>
            <data key="hub">0.051324934</data>
            <data key="label2">minor_L</data>
            <data key="v-closeness centrality">0.000371</data>
            <data key="v-pagerank">0.911814</data>
            <data key="v-id">509</data>
            <data key="modularity_class">5</data>
            <data key="size">10.833221</data>
            <data key="r">95</data>
            <data key="g">198</data>
            <data key="b">19</data>
            <data key="x">-796.6167</data>
            <data key="y">-463.68314</data>
        </node>
        <node id="Cariliidae">
            <data key="label">Cariliidae</data>
            <data key="weighted indegree">2.0</data>
            <data key="weighted outdegree">2.0</data>
            <data key="weighted degree">4.0</data>
            <data key="bnc">104.15583</data>
            <data key="authority">0.0013532835</data>
            <data key="hub">0.0</data>
            <data key="label2">Cariliidae</data>
            <data key="v-closeness centrality">0.000266</data>
            <data key="v-pagerank">0.50601</data>
            <data key="v-id">177</data>
            <data key="modularity_class">5</data>
            <data key="size">10.103827</data>
            <data key="r">95</data>
            <data key="g">198</data>
            <data key="b">19</data>
            <data key="x">-2228.276</data>
            <data key="y">496.11707</data>
        </node>
        <node id="Carnivora">
            <data key="label">Carnivora</data>
            <data key="weighted indegree">469.0</data>
            <data key="weighted outdegree">0.0</data>
            <data key="weighted degree">469.0</data>
            <data key="bnc">3042.9531</data>
            <data key="authority">0.0</data>
            <data key="hub">0.0</data>
            <data key="label2">Carnivora</data>
            <data key="v-closeness centrality">0.000337</data>
            <data key="v-pagerank">1.430245</data>
            <data key="v-id">822</data>
            <data key="modularity_class">0</data>
            <data key="size">13.033351</data>
            <data key="r">158</data>
            <data key="g">226</data>
            <data key="b">255</data>
            <data key="x">1781.2194</data>
            <data key="y">-39.92322</data>
        </node>
        <node id="Herpestidae">
            <data key="label">Herpestidae</data>
            <data key="weighted indegree">40.0</data>
            <data key="weighted outdegree">40.0</data>
            <data key="weighted degree">80.0</data>
            <data key="bnc">11298.842</data>
            <data key="authority">0.08316593</data>
            <data key="hub">0.0</data>
            <data key="label2">Herpestidae</data>
            <data key="v-closeness centrality">0.000351</data>
            <data key="v-pagerank">4.816235</data>
            <data key="v-id">16</data>
            <data key="modularity_class">0</data>
            <data key="size">21.263187</data>
            <data key="r">158</data>
            <data key="g">226</data>
            <data key="b">255</data>
            <data key="x">1299.4235</data>
            <data key="y">443.9858</data>
        </node>
        <node id="Mustelidae">
            <data key="label">Mustelidae</data>
            <data key="weighted indegree">82.0</data>
            <data key="weighted outdegree">82.0</data>
            <data key="weighted degree">164.0</data>
            <data key="bnc">30063.564</data>
            <data key="authority">0.21138556</data>
            <data key="hub">0.0</data>
            <data key="label2">Mustelidae</data>
            <data key="v-closeness centrality">0.000379</data>
            <data key="v-pagerank">8.728158</data>
            <data key="v-id">17</data>
            <data key="modularity_class">0</data>
            <data key="size">39.9687</data>
            <data key="r">158</data>
            <data key="g">226</data>
            <data key="b">255</data>
            <data key="x">2062.1296</data>
            <data key="y">-520.1456</data>
        </node>
        <node id="Viverridae">
            <data key="label">Viverridae</data>
            <data key="weighted indegree">28.0</data>
            <data key="weighted outdegree">28.0</data>
            <data key="weighted degree">56.0</data>
            <data key="bnc">4762.566</data>
            <data key="authority">0.0460836</data>
            <data key="hub">0.0</data>
            <data key="label2">Viverridae</data>
            <data key="v-closeness centrality">0.000337</data>
            <data key="v-pagerank">3.339232</data>
            <data key="v-id">18</data>
            <data key="modularity_class">0</data>
            <data key="size">14.747538</data>
            <data key="r">158</data>
            <data key="g">226</data>
            <data key="b">255</data>
            <data key="x">1615.194</data>
            <data key="y">365.05457</data>
        </node>
        <node id="Felidae">
            <data key="label">Felidae</data>
            <data key="weighted indegree">93.0</data>
            <data key="weighted outdegree">93.0</data>
            <data key="weighted degree">186.0</data>
            <data key="bnc">40102.92</data>
            <data key="authority">0.23740773</data>
            <data key="hub">0.0</data>
            <data key="label2">Felidae</data>
            <data key="v-closeness centrality">0.000403</data>
            <data key="v-pagerank">9.988276</data>
            <data key="v-id">44</data>
            <data key="modularity_class">0</data>
            <data key="size">49.97638</data>
            <data key="r">158</data>
            <data key="g">226</data>
            <data key="b">255</data>
            <data key="x">1561.7689</data>
            <data key="y">89.777596</data>
        </node>
        <node id="Ursidae">
            <data key="label">Ursidae</data>
            <data key="weighted indegree">11.0</data>
            <data key="weighted outdegree">11.0</data>
            <data key="weighted degree">22.0</data>
            <data key="bnc">595.6023</data>
            <data key="authority">0.0377591</data>
            <data key="hub">0.0</data>
            <data key="label2">Ursidae</data>
            <data key="v-closeness centrality">0.000338</data>
            <data key="v-pagerank">1.342863</data>
            <data key="v-id">46</data>
            <data key="modularity_class">0</data>
            <data key="size">10.593723</data>
            <data key="r">158</data>
            <data key="g">226</data>
            <data key="b">255</data>
            <data key="x">2367.8267</data>
            <data key="y">483.65912</data>
        </node>
        <node id="Procyonidae">
            <data key="label">Procyonidae</data>
            <data key="weighted indegree">55.0</data>
            <data key="weighted outdegree">55.0</data>
            <data key="weighted degree">110.0</data>
            <data key="bnc">13202.311</data>
            <data key="authority">0.15758169</data>
            <data key="hub">0.0</data>
            <data key="label2">Procyonidae</data>
            <data key="v-closeness centrality">0.000363</data>
            <data key="v-pagerank">5.685112</data>
            <data key="v-id">51</data>
            <data key="modularity_class">0</data>
            <data key="size">23.160652</data>
            <data key="r">158</data>
            <data key="g">226</data>
            <data key="b">255</data>
            <data key="x">1721.1917</data>
            <data key="y">-426.0759</data>
        </node>
        <node id="Mephitidae">
            <data key="label">Mephitidae</data>
            <data key="weighted indegree">26.0</data>
            <data key="weighted outdegree">26.0</data>
            <data key="weighted degree">52.0</data>
            <data key="bnc">1790.9503</data>
            <data key="authority">0.06555284</data>
            <data key="hub">0.0</data>
            <data key="label2">Mephitidae</data>
            <data key="v-closeness centrality">0.000335</data>
            <data key="v-pagerank">2.974075</data>
            <data key="v-id">244</data>
            <data key="modularity_class">0</data>
            <data key="size">11.785299</data>
            <data key="r">158</data>
            <data key="g">226</data>
            <data key="b">255</data>
            <data key="x">1747.9315</data>
            <data key="y">-699.5612</data>
        </node>
        <node id="Hyaenidae">
            <data key="label">Hyaenidae</data>
            <data key="weighted indegree">5.0</data>
            <data key="weighted outdegree">5.0</data>
            <data key="weighted degree">10.0</data>
            <data key="bnc">52.196827</data>
            <data key="authority">0.01036229</data>
            <data key="hub">0.0</data>
            <data key="label2">Hyaenidae</data>
            <data key="v-closeness centrality">0.000305</data>
            <data key="v-pagerank">0.770752</data>
            <data key="v-id">429</data>
            <data key="modularity_class">0</data>
            <data key="size">10.052032</data>
            <data key="r">158</data>
            <data key="g">226</data>
            <data key="b">255</data>
            <data key="x">1701.453</data>
            <data key="y">-104.65649</data>
        </node>
        <node id="Nandiniidae">
            <data key="label">Nandiniidae</data>
            <data key="weighted indegree">3.0</data>
            <data key="weighted outdegree">3.0</data>
            <data key="weighted degree">6.0</data>
            <data key="bnc">39.761414</data>
            <data key="authority">0.0063651297</data>
            <data key="hub">0.0</data>
            <data key="label2">Nandiniidae</data>
            <data key="v-closeness centrality">0.000301</data>
            <data key="v-pagerank">0.571559</data>
            <data key="v-id">527</data>
            <data key="modularity_class">0</data>
            <data key="size">10.039636</data>
            <data key="r">158</data>
            <data key="g">226</data>
            <data key="b">255</data>
            <data key="x">1781.4673</data>
            <data key="y">30.030964</data>
        </node>
        <node id="Macroscelididae">
            <data key="label">Macroscelididae</data>
            <data key="weighted indegree">16.0</data>
            <data key="weighted outdegree">16.0</data>
            <data key="weighted degree">32.0</data>
            <data key="bnc">5489.158</data>
            <data key="authority">0.01886269</data>
            <data key="hub">0.0</data>
            <data key="label2">Macroscelididae</data>
            <data key="v-closeness centrality">0.000304</data>
            <data key="v-pagerank">2.334096</data>
            <data key="v-id">71</data>
            <data key="modularity_class">0</data>
            <data key="size">15.471838</data>
            <data key="r">158</data>
            <data key="g">226</data>
            <data key="b">255</data>
            <data key="x">625.9113</data>
            <data key="y">-648.32</data>
        </node>
        <node id="Otariidae">
            <data key="label">Otariidae</data>
            <data key="weighted indegree">1.0</data>
            <data key="weighted outdegree">1.0</data>
            <data key="weighted degree">2.0</data>
            <data key="bnc">73.722015</data>
            <data key="authority">2.6958197E-4</data>
            <data key="hub">0.0</data>
            <data key="label2">Otariidae</data>
            <data key="v-closeness centrality">0.000271</data>
            <data key="v-pagerank">0.393956</data>
            <data key="v-id">693</data>
            <data key="modularity_class">1</data>
            <data key="size">10.073489</data>
            <data key="r">56</data>
            <data key="g">142</data>
            <data key="b">255</data>
            <data key="x">1622.2211</data>
            <data key="y">17.788723</data>
        </node>
        <node id="banksi_A">
            <data key="label">banksi_A</data>
            <data key="weighted indegree">0.0</data>
            <data key="weighted outdegree">3.0</data>
            <data key="weighted degree">3.0</data>
            <data key="bnc">316.9734</data>
            <data key="authority">0.0</data>
            <data key="hub">0.020745022</data>
            <data key="label2">banksi_A</data>
            <data key="v-closeness centrality">0.000319</data>
            <data key="v-pagerank">0.517036</data>
            <data key="v-id">164</data>
            <data key="modularity_class">0</data>
            <data key="size">10.315973</data>
            <data key="r">158</data>
            <data key="g">226</data>
            <data key="b">255</data>
            <data key="x">1436.7775</data>
            <data key="y">-1974.1863</data>
        </node>
        <node id="Castoridae">
            <data key="label">Castoridae</data>
            <data key="weighted indegree">2.0</data>
            <data key="weighted outdegree">2.0</data>
            <data key="weighted degree">4.0</data>
            <data key="bnc">65.23057</data>
            <data key="authority">0.0016473079</data>
            <data key="hub">0.0</data>
            <data key="label2">Castoridae</data>
            <data key="v-closeness centrality">0.000294</data>
            <data key="v-pagerank">0.571154</data>
            <data key="v-id">166</data>
            <data key="modularity_class">0</data>
            <data key="size">10.065024</data>
            <data key="r">158</data>
            <data key="g">226</data>
            <data key="b">255</data>
            <data key="x">1416.4113</data>
            <data key="y">-1936.3293</data>
        </node>
        <node id="banksi_N">
            <data key="label">banksi_N</data>
            <data key="weighted indegree">0.0</data>
            <data key="weighted outdegree">3.0</data>
            <data key="weighted degree">3.0</data>
            <data key="bnc">316.9734</data>
            <data key="authority">0.0</data>
            <data key="hub">0.020745022</data>
            <data key="label2">banksi_N</data>
            <data key="v-closeness centrality">0.000319</data>
            <data key="v-pagerank">0.517036</data>
            <data key="v-id">165</data>
            <data key="modularity_class">0</data>
            <data key="size">10.315973</data>
            <data key="r">158</data>
            <data key="g">226</data>
            <data key="b">255</data>
            <data key="x">1554.1571</data>
            <data key="y">-1955.7756</data>
        </node>
        <node id="Casuariidae">
            <data key="label">Casuariidae</data>
            <data key="weighted indegree">3.0</data>
            <data key="weighted outdegree">3.0</data>
            <data key="weighted degree">6.0</data>
            <data key="bnc">1723.9662</data>
            <data key="authority">0.004641121</data>
            <data key="hub">0.0</data>
            <data key="label2">Casuariidae</data>
            <data key="v-closeness centrality">0.000301</data>
            <data key="v-pagerank">0.664008</data>
            <data key="v-id">273</data>
            <data key="modularity_class">3</data>
            <data key="size">11.718527</data>
            <data key="r">0</data>
            <data key="g">153</data>
            <data key="b">52</data>
            <data key="x">80.63289</data>
            <data key="y">3128.2588</data>
        </node>
        <node id="Casuariiformes">
            <data key="label">Casuariiformes</data>
            <data key="weighted indegree">3.0</data>
            <data key="weighted outdegree">0.0</data>
            <data key="weighted degree">3.0</data>
            <data key="bnc">0.0</data>
            <data key="authority">0.0</data>
            <data key="hub">0.0</data>
            <data key="label2">Casuariiformes</data>
            <data key="v-closeness centrality">0.000239</data>
            <data key="v-pagerank">0.338136</data>
            <data key="v-id">855</data>
            <data key="modularity_class">3</data>
            <data key="size">10.0</data>
            <data key="r">0</data>
            <data key="g">153</data>
            <data key="b">52</data>
            <data key="x">70.111694</data>
            <data key="y">3168.4646</data>
        </node>
        <node id="Cathartidae">
            <data key="label">Cathartidae</data>
            <data key="weighted indegree">1.0</data>
            <data key="weighted outdegree">1.0</data>
            <data key="weighted degree">2.0</data>
            <data key="bnc">1718.0</data>
            <data key="authority">0.0023073412</data>
            <data key="hub">0.0</data>
            <data key="label2">Cathartidae</data>
            <data key="v-closeness centrality">0.000274</data>
            <data key="v-pagerank">0.607998</data>
            <data key="v-id">52</data>
            <data key="modularity_class">0</data>
            <data key="size">11.712579</data>
            <data key="r">158</data>
            <data key="g">226</data>
            <data key="b">255</data>
            <data key="x">469.12436</data>
            <data key="y">-2912.6475</data>
        </node>
        <node id="Cathartiformes">
            <data key="label">Cathartiformes</data>
            <data key="weighted indegree">1.0</data>
            <data key="weighted outdegree">0.0</data>
            <data key="weighted degree">1.0</data>
            <data key="bnc">0.0</data>
            <data key="authority">0.0</data>
            <data key="hub">0.0</data>
            <data key="label2">Cathartiformes</data>
            <data key="v-closeness centrality">0.000221</data>
            <data key="v-pagerank">0.408399</data>
            <data key="v-id">829</data>
            <data key="modularity_class">0</data>
            <data key="size">10.0</data>
            <data key="r">158</data>
            <data key="g">226</data>
            <data key="b">255</data>
            <data key="x">446.22607</data>
            <data key="y">-2947.4219</data>
        </node>
        <node id="Caviidae">
            <data key="label">Caviidae</data>
            <data key="weighted indegree">4.0</data>
            <data key="weighted outdegree">4.0</data>
            <data key="weighted degree">8.0</data>
            <data key="bnc">273.42545</data>
            <data key="authority">0.002799084</data>
            <data key="hub">0.0</data>
            <data key="label2">Caviidae</data>
            <data key="v-closeness centrality">0.000302</data>
            <data key="v-pagerank">0.92167</data>
            <data key="v-id">482</data>
            <data key="modularity_class">0</data>
            <data key="size">10.272563</data>
            <data key="r">158</data>
            <data key="g">226</data>
            <data key="b">255</data>
            <data key="x">1312.9722</data>
            <data key="y">-1906.5054</data>
        </node>
        <node id="longiscutatus_L">
            <data key="label">longiscutatus_L</data>
            <data key="weighted indegree">0.0</data>
            <data key="weighted outdegree">2.0</data>
            <data key="weighted degree">2.0</data>
            <data key="bnc">106.05104</data>
            <data key="authority">0.0</data>
            <data key="hub">0.0123979645</data>
            <data key="label2">longiscutatus_L</data>
            <data key="v-closeness centrality">0.000303</data>
            <data key="v-pagerank">0.416778</data>
            <data key="v-id">483</data>
            <data key="modularity_class">0</data>
            <data key="size">10.105717</data>
            <data key="r">158</data>
            <data key="g">226</data>
            <data key="b">255</data>
            <data key="x">1241.351</data>
            <data key="y">-2059.8271</data>
        </node>
        <node id="longiscutatus_N">
            <data key="label">longiscutatus_N</data>
            <data key="weighted indegree">0.0</data>
            <data key="weighted outdegree">2.0</data>
            <data key="weighted degree">2.0</data>
            <data key="bnc">106.05104</data>
            <data key="authority">0.0</data>
            <data key="hub">0.0123979645</data>
            <data key="label2">longiscutatus_N</data>
            <data key="v-closeness centrality">0.000303</data>
            <data key="v-pagerank">0.416778</data>
            <data key="v-id">484</data>
            <data key="modularity_class">0</data>
            <data key="size">10.105717</data>
            <data key="r">158</data>
            <data key="g">226</data>
            <data key="b">255</data>
            <data key="x">1146.6241</data>
            <data key="y">-2086.8806</data>
        </node>
        <node id="loricatus_A">
            <data key="label">loricatus_A</data>
            <data key="weighted indegree">0.0</data>
            <data key="weighted outdegree">7.0</data>
            <data key="weighted degree">7.0</data>
            <data key="bnc">6346.6816</data>
            <data key="authority">0.0</data>
            <data key="hub">0.036555354</data>
            <data key="label2">loricatus_A</data>
            <data key="v-closeness centrality">0.000364</data>
            <data key="v-pagerank">1.175405</data>
            <data key="v-id">485</data>
            <data key="modularity_class">0</data>
            <data key="size">16.326654</data>
            <data key="r">158</data>
            <data key="g">226</data>
            <data key="b">255</data>
            <data key="x">1490.0983</data>
            <data key="y">-2281.7844</data>
        </node>
        <node id="Cercopithecidae">
            <data key="label">Cercopithecidae</data>
            <data key="weighted indegree">10.0</data>
            <data key="weighted outdegree">10.0</data>
            <data key="weighted degree">20.0</data>
            <data key="bnc">8355.991</data>
            <data key="authority">0.013767986</data>
            <data key="hub">0.0</data>
            <data key="label2">Cercopithecidae</data>
            <data key="v-closeness centrality">0.000308</data>
            <data key="v-pagerank">1.806958</data>
            <data key="v-id">220</data>
            <data key="modularity_class">0</data>
            <data key="size">18.329624</data>
            <data key="r">158</data>
            <data key="g">226</data>
            <data key="b">255</data>
            <data key="x">329.12247</data>
            <data key="y">2.061483</data>
        </node>
        <node id="rageaui_A">
            <data key="label">rageaui_A</data>
            <data key="weighted indegree">0.0</data>
            <data key="weighted outdegree">1.0</data>
            <data key="weighted degree">1.0</data>
            <data key="bnc">0.0</data>
            <data key="authority">0.0</data>
            <data key="hub">5.4663984E-4</data>
            <data key="label2">rageaui_A</data>
            <data key="v-closeness centrality">0.000244</data>
            <data key="v-pagerank">0.289629</data>
            <data key="v-id">632</data>
            <data key="modularity_class">0</data>
            <data key="size">10.0</data>
            <data key="r">158</data>
            <data key="g">226</data>
            <data key="b">255</data>
            <data key="x">231.66626</data>
            <data key="y">-59.595295</data>
        </node>
        <node id="schillingsi_A">
            <data key="label">schillingsi_A</data>
            <data key="weighted indegree">0.0</data>
            <data key="weighted outdegree">3.0</data>
            <data key="weighted degree">3.0</data>
            <data key="bnc">1295.4344</data>
            <data key="authority">0.0</data>
            <data key="hub">0.024535641</data>
            <data key="label2">schillingsi_A</data>
            <data key="v-closeness centrality">0.000322</data>
            <data key="v-pagerank">0.499739</data>
            <data key="v-id">672</data>
            <data key="modularity_class">0</data>
            <data key="size">11.291347</data>
            <data key="r">158</data>
            <data key="g">226</data>
            <data key="b">255</data>
            <data key="x">845.4273</data>
            <data key="y">-1369.9521</data>
        </node>
        <node id="schillingsi_L">
            <data key="label">schillingsi_L</data>
            <data key="weighted indegree">0.0</data>
            <data key="weighted outdegree">2.0</data>
            <data key="weighted degree">2.0</data>
            <data key="bnc">478.3372</data>
            <data key="authority">0.0</data>
            <data key="hub">5.483687E-4</data>
            <data key="label2">schillingsi_L</data>
            <data key="v-closeness centrality">0.000244</data>
            <data key="v-pagerank">0.50948</data>
            <data key="v-id">673</data>
            <data key="modularity_class">0</data>
            <data key="size">10.476828</data>
            <data key="r">158</data>
            <data key="g">226</data>
            <data key="b">255</data>
            <data key="x">244.96732</data>
            <data key="y">45.42403</data>
        </node>
        <node id="schillingsi_N">
            <data key="label">schillingsi_N</data>
            <data key="weighted indegree">0.0</data>
            <data key="weighted outdegree">2.0</data>
            <data key="weighted degree">2.0</data>
            <data key="bnc">478.3372</data>
            <data key="authority">0.0</data>
            <data key="hub">5.483687E-4</data>
            <data key="label2">schillingsi_N</data>
            <data key="v-closeness centrality">0.000244</data>
            <data key="v-pagerank">0.50948</data>
            <data key="v-id">674</data>
            <data key="modularity_class">0</data>
            <data key="size">10.476828</data>
            <data key="r">158</data>
            <data key="g">226</data>
            <data key="b">255</data>
            <data key="x">155.54834</data>
            <data key="y">-32.989918</data>
        </node>
        <node id="Certhiidae">
            <data key="label">Certhiidae</data>
            <data key="weighted indegree">11.0</data>
            <data key="weighted outdegree">11.0</data>
            <data key="weighted degree">22.0</data>
            <data key="bnc">376.23764</data>
            <data key="authority">0.026394337</data>
            <data key="hub">0.0</data>
            <data key="label2">Certhiidae</data>
            <data key="v-closeness centrality">0.000329</data>
            <data key="v-pagerank">1.041959</data>
            <data key="v-id">55</data>
            <data key="modularity_class">5</data>
            <data key="size">10.375051</data>
            <data key="r">95</data>
            <data key="g">198</data>
            <data key="b">19</data>
            <data key="x">-2419.5344</data>
            <data key="y">765.41644</data>
        </node>
        <node id="affinis_N">
            <data key="label">affinis_N</data>
            <data key="weighted indegree">0.0</data>
            <data key="weighted outdegree">16.0</data>
            <data key="weighted degree">16.0</data>
            <data key="bnc">4421.34</data>
            <data key="authority">0.0</data>
            <data key="hub">0.090882294</data>
            <data key="label2">affinis_N</data>
            <data key="v-closeness centrality">0.000402</data>
            <data key="v-pagerank">1.724788</data>
            <data key="v-id">49</data>
            <data key="modularity_class">5</data>
            <data key="size">14.407389</data>
            <data key="r">95</data>
            <data key="g">198</data>
            <data key="b">19</data>
            <data key="x">-1061.199</data>
            <data key="y">-718.0316</data>
        </node>
        <node id="arboricola_A">
            <data key="label">arboricola_A</data>
            <data key="weighted indegree">0.0</data>
            <data key="weighted outdegree">12.0</data>
            <data key="weighted degree">12.0</data>
            <data key="bnc">250.1718</data>
            <data key="authority">0.0</data>
            <data key="hub">0.031708054</data>
            <data key="label2">arboricola_A</data>
            <data key="v-closeness centrality">0.000305</data>
            <data key="v-pagerank">1.026487</data>
            <data key="v-id">111</data>
            <data key="modularity_class">5</data>
            <data key="size">10.249382</data>
            <data key="r">95</data>
            <data key="g">198</data>
            <data key="b">19</data>
            <data key="x">-2609.8904</data>
            <data key="y">850.2644</data>
        </node>
        <node id="arboricola_N">
            <data key="label">arboricola_N</data>
            <data key="weighted indegree">0.0</data>
            <data key="weighted outdegree">12.0</data>
            <data key="weighted degree">12.0</data>
            <data key="bnc">223.8436</data>
            <data key="authority">0.0</data>
            <data key="hub">0.038239866</data>
            <data key="label2">arboricola_N</data>
            <data key="v-closeness centrality">0.000312</data>
            <data key="v-pagerank">1.016365</data>
            <data key="v-id">109</data>
            <data key="modularity_class">5</data>
            <data key="size">10.223137</data>
            <data key="r">95</data>
            <data key="g">198</data>
            <data key="b">19</data>
            <data key="x">-2730.094</data>
            <data key="y">876.85736</data>
        </node>
        <node id="montoyanus_A">
            <data key="label">montoyanus_A</data>
            <data key="weighted indegree">0.0</data>
            <data key="weighted outdegree">2.0</data>
            <data key="weighted degree">2.0</data>
            <data key="bnc">11.755115</data>
            <data key="authority">0.0</data>
            <data key="hub">0.010367142</data>
            <data key="label2">montoyanus_A</data>
            <data key="v-closeness centrality">0.000283</data>
            <data key="v-pagerank">0.346686</data>
            <data key="v-id">521</data>
            <data key="modularity_class">0</data>
            <data key="size">10.011718</data>
            <data key="r">158</data>
            <data key="g">226</data>
            <data key="b">255</data>
            <data key="x">2492.9944</data>
            <data key="y">740.5824</data>
        </node>
        <node id="montoyanus_L">
            <data key="label">montoyanus_L</data>
            <data key="weighted indegree">0.0</data>
            <data key="weighted outdegree">1.0</data>
            <data key="weighted degree">1.0</data>
            <data key="bnc">0.0</data>
            <data key="authority">0.0</data>
            <data key="hub">0.0041105673</data>
            <data key="label2">montoyanus_L</data>
            <data key="v-closeness centrality">0.000275</data>
            <data key="v-pagerank">0.253756</data>
            <data key="v-id">522</data>
            <data key="modularity_class">0</data>
            <data key="size">10.0</data>
            <data key="r">158</data>
            <data key="g">226</data>
            <data key="b">255</data>
            <data key="x">2555.5618</data>
            <data key="y">928.48114</data>
        </node>
        <node id="montoyanus_N">
            <data key="label">montoyanus_N</data>
            <data key="weighted indegree">0.0</data>
            <data key="weighted outdegree">1.0</data>
            <data key="weighted degree">1.0</data>
            <data key="bnc">0.0</data>
            <data key="authority">0.0</data>
            <data key="hub">0.0041105673</data>
            <data key="label2">montoyanus_N</data>
            <data key="v-closeness centrality">0.000275</data>
            <data key="v-pagerank">0.253756</data>
            <data key="v-id">523</data>
            <data key="modularity_class">0</data>
            <data key="size">10.0</data>
            <data key="r">158</data>
            <data key="g">226</data>
            <data key="b">255</data>
            <data key="x">2679.4004</data>
            <data key="y">843.899</data>
        </node>
        <node id="stilesi_A">
            <data key="label">stilesi_A</data>
            <data key="weighted indegree">0.0</data>
            <data key="weighted outdegree">1.0</data>
            <data key="weighted degree">1.0</data>
            <data key="bnc">0.0</data>
            <data key="authority">0.0</data>
            <data key="hub">0.0041105673</data>
            <data key="label2">stilesi_A</data>
            <data key="v-closeness centrality">0.000275</data>
            <data key="v-pagerank">0.253756</data>
            <data key="v-id">726</data>
            <data key="modularity_class">0</data>
            <data key="size">10.0</data>
            <data key="r">158</data>
            <data key="g">226</data>
            <data key="b">255</data>
            <data key="x">2553.1135</data>
            <data key="y">817.3194</data>
        </node>
        <node id="stilesi_N">
            <data key="label">stilesi_N</data>
            <data key="weighted indegree">0.0</data>
            <data key="weighted outdegree">2.0</data>
            <data key="weighted degree">2.0</data>
            <data key="bnc">86.050285</data>
            <data key="authority">0.0</data>
            <data key="hub">0.016397398</data>
            <data key="label2">stilesi_N</data>
            <data key="v-closeness centrality">0.00031</data>
            <data key="v-pagerank">0.363851</data>
            <data key="v-id">727</data>
            <data key="modularity_class">0</data>
            <data key="size">10.085779</data>
            <data key="r">158</data>
            <data key="g">226</data>
            <data key="b">255</data>
            <data key="x">1157.3798</data>
            <data key="y">-2005.651</data>
        </node>
        <node id="stilesi_L">
            <data key="label">stilesi_L</data>
            <data key="weighted indegree">0.0</data>
            <data key="weighted outdegree">1.0</data>
            <data key="weighted degree">1.0</data>
            <data key="bnc">0.0</data>
            <data key="authority">0.0</data>
            <data key="hub">0.0041105673</data>
            <data key="label2">stilesi_L</data>
            <data key="v-closeness centrality">0.000275</data>
            <data key="v-pagerank">0.253756</data>
            <data key="v-id">728</data>
            <data key="modularity_class">0</data>
            <data key="size">10.0</data>
            <data key="r">158</data>
            <data key="g">226</data>
            <data key="b">255</data>
            <data key="x">2505.0981</data>
            <data key="y">956.0769</data>
        </node>
        <node id="taglei_A">
            <data key="label">taglei_A</data>
            <data key="weighted indegree">0.0</data>
            <data key="weighted outdegree">1.0</data>
            <data key="weighted degree">1.0</data>
            <data key="bnc">0.0</data>
            <data key="authority">0.0</data>
            <data key="hub">0.0041105673</data>
            <data key="label2">taglei_A</data>
            <data key="v-closeness centrality">0.000275</data>
            <data key="v-pagerank">0.253756</data>
            <data key="v-id">735</data>
            <data key="modularity_class">0</data>
            <data key="size">10.0</data>
            <data key="r">158</data>
            <data key="g">226</data>
            <data key="b">255</data>
            <data key="x">2653.2563</data>
            <data key="y">901.8446</data>
        </node>
        <node id="Cettidae">
            <data key="label">Cettidae</data>
            <data key="weighted indegree">1.0</data>
            <data key="weighted outdegree">1.0</data>
            <data key="weighted degree">2.0</data>
            <data key="bnc">12.51334</data>
            <data key="authority">0.0021500795</data>
            <data key="hub">0.0</data>
            <data key="label2">Cettidae</data>
            <data key="v-closeness centrality">0.000276</data>
            <data key="v-pagerank">0.340632</data>
            <data key="v-id">349</data>
            <data key="modularity_class">5</data>
            <data key="size">10.012474</data>
            <data key="r">95</data>
            <data key="g">198</data>
            <data key="b">19</data>
            <data key="x">-2041.5437</data>
            <data key="y">803.54065</data>
        </node>
        <node id="Charadriidae">
            <data key="label">Charadriidae</data>
            <data key="weighted indegree">2.0</data>
            <data key="weighted outdegree">2.0</data>
            <data key="weighted degree">4.0</data>
            <data key="bnc">590.4947</data>
            <data key="authority">0.0070881676</data>
            <data key="hub">0.0</data>
            <data key="label2">Charadriidae</data>
            <data key="v-closeness centrality">0.000335</data>
            <data key="v-pagerank">0.500117</data>
            <data key="v-id">396</data>
            <data key="modularity_class">1</data>
            <data key="size">10.588632</data>
            <data key="r">56</data>
            <data key="g">142</data>
            <data key="b">255</data>
            <data key="x">-4487.346</data>
            <data key="y">1752.3486</data>
        </node>
        <node id="Laridae">
            <data key="label">Laridae</data>
            <data key="weighted indegree">20.0</data>
            <data key="weighted outdegree">20.0</data>
            <data key="weighted degree">40.0</data>
            <data key="bnc">17790.375</data>
            <data key="authority">0.031074813</data>
            <data key="hub">0.0</data>
            <data key="label2">Laridae</data>
            <data key="v-closeness centrality">0.000347</data>
            <data key="v-pagerank">2.882421</data>
            <data key="v-id">79</data>
            <data key="modularity_class">1</data>
            <data key="size">27.734238</data>
            <data key="r">56</data>
            <data key="g">142</data>
            <data key="b">255</data>
            <data key="x">-4210.664</data>
            <data key="y">1758.9944</data>
        </node>
        <node id="Charadriiformes">
            <data key="label">Charadriiformes</data>
            <data key="weighted indegree">53.0</data>
            <data key="weighted outdegree">0.0</data>
            <data key="weighted degree">53.0</data>
            <data key="bnc">2398.0686</data>
            <data key="authority">0.0</data>
            <data key="hub">0.0</data>
            <data key="label2">Charadriiformes</data>
            <data key="v-closeness centrality">0.000284</data>
            <data key="v-pagerank">1.588631</data>
            <data key="v-id">835</data>
            <data key="modularity_class">1</data>
            <data key="size">12.390501</data>
            <data key="r">56</data>
            <data key="g">142</data>
            <data key="b">255</data>
            <data key="x">-4356.6167</data>
            <data key="y">1711.6842</data>
        </node>
        <node id="Sternidae">
            <data key="label">Sternidae</data>
            <data key="weighted indegree">1.0</data>
            <data key="weighted outdegree">1.0</data>
            <data key="weighted degree">2.0</data>
            <data key="bnc">7.451074</data>
            <data key="authority">6.389646E-5</data>
            <data key="hub">0.0</data>
            <data key="label2">Sternidae</data>
            <data key="v-closeness centrality">0.00023</data>
            <data key="v-pagerank">0.441523</data>
            <data key="v-id">80</data>
            <data key="modularity_class">1</data>
            <data key="size">10.007427</data>
            <data key="r">56</data>
            <data key="g">142</data>
            <data key="b">255</data>
            <data key="x">-4365.488</data>
            <data key="y">1779.5582</data>
        </node>
        <node id="Stercorariidae">
            <data key="label">Stercorariidae</data>
            <data key="weighted indegree">3.0</data>
            <data key="weighted outdegree">3.0</data>
            <data key="weighted degree">6.0</data>
            <data key="bnc">269.1097</data>
            <data key="authority">0.0033749861</data>
            <data key="hub">0.0</data>
            <data key="label2">Stercorariidae</data>
            <data key="v-closeness centrality">0.000301</data>
            <data key="v-pagerank">0.656363</data>
            <data key="v-id">138</data>
            <data key="modularity_class">1</data>
            <data key="size">10.268261</data>
            <data key="r">56</data>
            <data key="g">142</data>
            <data key="b">255</data>
            <data key="x">-4715.6484</data>
            <data key="y">1702.2988</data>
        </node>
        <node id="Haematopodidae">
            <data key="label">Haematopodidae</data>
            <data key="weighted indegree">4.0</data>
            <data key="weighted outdegree">4.0</data>
            <data key="weighted degree">8.0</data>
            <data key="bnc">1005.7191</data>
            <data key="authority">0.019372715</data>
            <data key="hub">0.0</data>
            <data key="label2">Haematopodidae</data>
            <data key="v-closeness centrality">0.000339</data>
            <data key="v-pagerank">0.676486</data>
            <data key="v-id">345</data>
            <data key="modularity_class">1</data>
            <data key="size">11.002545</data>
            <data key="r">56</data>
            <data key="g">142</data>
            <data key="b">255</data>
            <data key="x">-4621.2827</data>
            <data key="y">1666.8766</data>
        </node>
        <node id="Scolopacidae">
            <data key="label">Scolopacidae</data>
            <data key="weighted indegree">7.0</data>
            <data key="weighted outdegree">7.0</data>
            <data key="weighted degree">14.0</data>
            <data key="bnc">3039.411</data>
            <data key="authority">0.025742803</data>
            <data key="hub">0.0</data>
            <data key="label2">Scolopacidae</data>
            <data key="v-closeness centrality">0.00034</data>
            <data key="v-pagerank">1.013606</data>
            <data key="v-id">466</data>
            <data key="modularity_class">1</data>
            <data key="size">13.02982</data>
            <data key="r">56</data>
            <data key="g">142</data>
            <data key="b">255</data>
            <data key="x">-4562.286</data>
            <data key="y">1799.5398</data>
        </node>
        <node id="Diomedeidae">
            <data key="label">Diomedeidae</data>
            <data key="weighted indegree">13.0</data>
            <data key="weighted outdegree">13.0</data>
            <data key="weighted degree">26.0</data>
            <data key="bnc">6542.815</data>
            <data key="authority">0.0019110675</data>
            <data key="hub">0.0</data>
            <data key="label2">Diomedeidae</data>
            <data key="v-closeness centrality">0.000288</data>
            <data key="v-pagerank">2.779476</data>
            <data key="v-id">299</data>
            <data key="modularity_class">1</data>
            <data key="size">16.52217</data>
            <data key="r">56</data>
            <data key="g">142</data>
            <data key="b">255</data>
            <data key="x">-4253.347</data>
            <data key="y">1499.3894</data>
        </node>
        <node id="Hydrobatidae">
            <data key="label">Hydrobatidae</data>
            <data key="weighted indegree">3.0</data>
            <data key="weighted outdegree">3.0</data>
            <data key="weighted degree">6.0</data>
            <data key="bnc">542.1334</data>
            <data key="authority">0.0011198983</data>
            <data key="hub">0.0</data>
            <data key="label2">Hydrobatidae</data>
            <data key="v-closeness centrality">0.000276</data>
            <data key="v-pagerank">0.914832</data>
            <data key="v-id">615</data>
            <data key="modularity_class">1</data>
            <data key="size">10.540422</data>
            <data key="r">56</data>
            <data key="g">142</data>
            <data key="b">255</data>
            <data key="x">-4456.853</data>
            <data key="y">1594.231</data>
        </node>
        <node id="lemuris_L">
            <data key="label">lemuris_L</data>
            <data key="weighted indegree">0.0</data>
            <data key="weighted outdegree">1.0</data>
            <data key="weighted degree">1.0</data>
            <data key="bnc">0.0</data>
            <data key="authority">0.0</data>
            <data key="hub">2.2823286E-5</data>
            <data key="label2">lemuris_L</data>
            <data key="v-closeness centrality">0.000214</data>
            <data key="v-pagerank">0.421826</data>
            <data key="v-id">469</data>
            <data key="modularity_class">0</data>
            <data key="size">10.0</data>
            <data key="r">158</data>
            <data key="g">226</data>
            <data key="b">255</data>
            <data key="x">97.26148</data>
            <data key="y">-59.486397</data>
        </node>
        <node id="Cheirogaleidae">
            <data key="label">Cheirogaleidae</data>
            <data key="weighted indegree">3.0</data>
            <data key="weighted outdegree">3.0</data>
            <data key="weighted degree">6.0</data>
            <data key="bnc">3538.9834</data>
            <data key="authority">5.748404E-4</data>
            <data key="hub">0.0</data>
            <data key="label2">Cheirogaleidae</data>
            <data key="v-closeness centrality">0.000262</data>
            <data key="v-pagerank">1.279179</data>
            <data key="v-id">470</data>
            <data key="modularity_class">0</data>
            <data key="size">13.527817</data>
            <data key="r">158</data>
            <data key="g">226</data>
            <data key="b">255</data>
            <data key="x">23.363226</data>
            <data key="y">0.5403223</data>
        </node>
        <node id="lemuris_N">
            <data key="label">lemuris_N</data>
            <data key="weighted indegree">0.0</data>
            <data key="weighted outdegree">1.0</data>
            <data key="weighted degree">1.0</data>
            <data key="bnc">0.0</data>
            <data key="authority">0.0</data>
            <data key="hub">2.2823286E-5</data>
            <data key="label2">lemuris_N</data>
            <data key="v-closeness centrality">0.000214</data>
            <data key="v-pagerank">0.421826</data>
            <data key="v-id">471</data>
            <data key="modularity_class">0</data>
            <data key="size">10.0</data>
            <data key="r">158</data>
            <data key="g">226</data>
            <data key="b">255</data>
            <data key="x">-48.18167</data>
            <data key="y">33.4028</data>
        </node>
        <node id="lemuris_A">
            <data key="label">lemuris_A</data>
            <data key="weighted indegree">0.0</data>
            <data key="weighted outdegree">3.0</data>
            <data key="weighted degree">3.0</data>
            <data key="bnc">6628.445</data>
            <data key="authority">0.0</data>
            <data key="hub">0.014432615</data>
            <data key="label2">lemuris_A</data>
            <data key="v-closeness centrality">0.000333</data>
            <data key="v-pagerank">0.773599</data>
            <data key="v-id">472</data>
            <data key="modularity_class">0</data>
            <data key="size">16.607529</data>
            <data key="r">158</data>
            <data key="g">226</data>
            <data key="b">255</data>
            <data key="x">9.099888</data>
            <data key="y">-87.00333</data>
        </node>
        <node id="nuttalli_A">
            <data key="label">nuttalli_A</data>
            <data key="weighted indegree">0.0</data>
            <data key="weighted outdegree">1.0</data>
            <data key="weighted degree">1.0</data>
            <data key="bnc">0.0</data>
            <data key="authority">0.0</data>
            <data key="hub">0.0</data>
            <data key="label2">nuttalli_A</data>
            <data key="v-closeness centrality">0.000233</data>
            <data key="v-pagerank">0.456449</data>
            <data key="v-id">565</data>
            <data key="modularity_class">0</data>
            <data key="size">10.0</data>
            <data key="r">158</data>
            <data key="g">226</data>
            <data key="b">255</data>
            <data key="x">1724.5071</data>
            <data key="y">-1736.9437</data>
        </node>
        <node id="Chinchillidae">
            <data key="label">Chinchillidae</data>
            <data key="weighted indegree">3.0</data>
            <data key="weighted outdegree">3.0</data>
            <data key="weighted degree">6.0</data>
            <data key="bnc">5148.0</data>
            <data key="authority">0.0</data>
            <data key="hub">0.0</data>
            <data key="label2">Chinchillidae</data>
            <data key="v-closeness centrality">0.000291</data>
            <data key="v-pagerank">1.442111</data>
            <data key="v-id">566</data>
            <data key="modularity_class">0</data>
            <data key="size">15.131756</data>
            <data key="r">158</data>
            <data key="g">226</data>
            <data key="b">255</data>
            <data key="x">1728.074</data>
            <data key="y">-1778.3197</data>
        </node>
        <node id="nuttalli_L">
            <data key="label">nuttalli_L</data>
            <data key="weighted indegree">0.0</data>
            <data key="weighted outdegree">1.0</data>
            <data key="weighted degree">1.0</data>
            <data key="bnc">0.0</data>
            <data key="authority">0.0</data>
            <data key="hub">0.0</data>
            <data key="label2">nuttalli_L</data>
            <data key="v-closeness centrality">0.000233</data>
            <data key="v-pagerank">0.456449</data>
            <data key="v-id">567</data>
            <data key="modularity_class">0</data>
            <data key="size">10.0</data>
            <data key="r">158</data>
            <data key="g">226</data>
            <data key="b">255</data>
            <data key="x">1617.4098</data>
            <data key="y">-1709.9336</data>
        </node>
        <node id="nuttalli_N">
            <data key="label">nuttalli_N</data>
            <data key="weighted indegree">0.0</data>
            <data key="weighted outdegree">1.0</data>
            <data key="weighted degree">1.0</data>
            <data key="bnc">0.0</data>
            <data key="authority">0.0</data>
            <data key="hub">0.0</data>
            <data key="label2">nuttalli_N</data>
            <data key="v-closeness centrality">0.000233</data>
            <data key="v-pagerank">0.456449</data>
            <data key="v-id">568</data>
            <data key="modularity_class">0</data>
            <data key="size">10.0</data>
            <data key="r">158</data>
            <data key="g">226</data>
            <data key="b">255</data>
            <data key="x">1680.3585</data>
            <data key="y">-1835.6162</data>
        </node>
        <node id="Vespertilionidae">
            <data key="label">Vespertilionidae</data>
            <data key="weighted indegree">20.0</data>
            <data key="weighted outdegree">20.0</data>
            <data key="weighted degree">40.0</data>
            <data key="bnc">24244.137</data>
            <data key="authority">0.029773152</data>
            <data key="hub">0.0</data>
            <data key="label2">Vespertilionidae</data>
            <data key="v-closeness centrality">0.00033</data>
            <data key="v-pagerank">3.659697</data>
            <data key="v-id">19</data>
            <data key="modularity_class">2</data>
            <data key="size">34.167637</data>
            <data key="r">41</data>
            <data key="g">0</data>
            <data key="b">204</data>
            <data key="x">810.31525</data>
            <data key="y">3647.657</data>
        </node>
        <node id="Chiroptera">
            <data key="label">Chiroptera</data>
            <data key="weighted indegree">50.0</data>
            <data key="weighted outdegree">0.0</data>
            <data key="weighted degree">50.0</data>
            <data key="bnc">3183.4453</data>
            <data key="authority">0.0</data>
            <data key="hub">0.0</data>
            <data key="label2">Chiroptera</data>
            <data key="v-closeness centrality">0.000273</data>
            <data key="v-pagerank">1.593144</data>
            <data key="v-id">823</data>
            <data key="modularity_class">2</data>
            <data key="size">13.1734</data>
            <data key="r">41</data>
            <data key="g">0</data>
            <data key="b">204</data>
            <data key="x">903.66974</data>
            <data key="y">3597.7012</data>
        </node>
        <node id="Rhinolophidae">
            <data key="label">Rhinolophidae</data>
            <data key="weighted indegree">10.0</data>
            <data key="weighted outdegree">10.0</data>
            <data key="weighted degree">20.0</data>
            <data key="bnc">5971.515</data>
            <data key="authority">0.005086496</data>
            <data key="hub">0.0</data>
            <data key="label2">Rhinolophidae</data>
            <data key="v-closeness centrality">0.000309</data>
            <data key="v-pagerank">2.120796</data>
            <data key="v-id">117</data>
            <data key="modularity_class">2</data>
            <data key="size">15.952673</data>
            <data key="r">41</data>
            <data key="g">0</data>
            <data key="b">204</data>
            <data key="x">1320.0143</data>
            <data key="y">3660.1284</data>
        </node>
        <node id="Hipposideridae">
            <data key="label">Hipposideridae</data>
            <data key="weighted indegree">3.0</data>
            <data key="weighted outdegree">3.0</data>
            <data key="weighted degree">6.0</data>
            <data key="bnc">42.554985</data>
            <data key="authority">1.199344E-4</data>
            <data key="hub">0.0</data>
            <data key="label2">Hipposideridae</data>
            <data key="v-closeness centrality">0.000221</data>
            <data key="v-pagerank">0.890603</data>
            <data key="v-id">230</data>
            <data key="modularity_class">2</data>
            <data key="size">10.04242</data>
            <data key="r">41</data>
            <data key="g">0</data>
            <data key="b">204</data>
            <data key="x">1219.5498</data>
            <data key="y">3700.749</data>
        </node>
        <node id="Phyllostomidae">
            <data key="label">Phyllostomidae</data>
            <data key="weighted indegree">2.0</data>
            <data key="weighted outdegree">2.0</data>
            <data key="weighted degree">4.0</data>
            <data key="bnc">1865.0829</data>
            <data key="authority">3.5993388E-4</data>
            <data key="hub">0.0</data>
            <data key="label2">Phyllostomidae</data>
            <data key="v-closeness centrality">0.000241</data>
            <data key="v-pagerank">0.808514</data>
            <data key="v-id">307</data>
            <data key="modularity_class">2</data>
            <data key="size">11.859198</data>
            <data key="r">41</data>
            <data key="g">0</data>
            <data key="b">204</data>
            <data key="x">997.2142</data>
            <data key="y">3420.1274</data>
        </node>
        <node id="Pteropodidae">
            <data key="label">Pteropodidae</data>
            <data key="weighted indegree">6.0</data>
            <data key="weighted outdegree">6.0</data>
            <data key="weighted degree">12.0</data>
            <data key="bnc">3076.2175</data>
            <data key="authority">0.0052227126</data>
            <data key="hub">0.0</data>
            <data key="label2">Pteropodidae</data>
            <data key="v-closeness centrality">0.000305</data>
            <data key="v-pagerank">1.244643</data>
            <data key="v-id">397</data>
            <data key="modularity_class">2</data>
            <data key="size">13.066511</data>
            <data key="r">41</data>
            <data key="g">0</data>
            <data key="b">204</data>
            <data key="x">888.5208</data>
            <data key="y">3468.6926</data>
        </node>
        <node id="Molossidae">
            <data key="label">Molossidae</data>
            <data key="weighted indegree">3.0</data>
            <data key="weighted outdegree">3.0</data>
            <data key="weighted degree">6.0</data>
            <data key="bnc">14.639933</data>
            <data key="authority">1.6628706E-4</data>
            <data key="hub">0.0</data>
            <data key="label2">Molossidae</data>
            <data key="v-closeness centrality">0.000221</data>
            <data key="v-pagerank">0.85571</data>
            <data key="v-id">448</data>
            <data key="modularity_class">2</data>
            <data key="size">10.014594</data>
            <data key="r">41</data>
            <data key="g">0</data>
            <data key="b">204</data>
            <data key="x">806.0352</data>
            <data key="y">3524.5154</data>
        </node>
        <node id="Miniopteridae">
            <data key="label">Miniopteridae</data>
            <data key="weighted indegree">5.0</data>
            <data key="weighted outdegree">5.0</data>
            <data key="weighted degree">10.0</data>
            <data key="bnc">230.11462</data>
            <data key="authority">8.6118927E-4</data>
            <data key="hub">0.0</data>
            <data key="label2">Miniopteridae</data>
            <data key="v-closeness centrality">0.000263</data>
            <data key="v-pagerank">1.171834</data>
            <data key="v-id">701</data>
            <data key="modularity_class">2</data>
            <data key="size">10.229388</data>
            <data key="r">41</data>
            <data key="g">0</data>
            <data key="b">204</data>
            <data key="x">1150.766</data>
            <data key="y">3541.123</data>
        </node>
        <node id="Emballonuridae">
            <data key="label">Emballonuridae</data>
            <data key="weighted indegree">1.0</data>
            <data key="weighted outdegree">1.0</data>
            <data key="weighted degree">2.0</data>
            <data key="bnc">4.272637</data>
            <data key="authority">5.5228284E-5</data>
            <data key="hub">0.0</data>
            <data key="label2">Emballonuridae</data>
            <data key="v-closeness centrality">0.000221</data>
            <data key="v-pagerank">0.503101</data>
            <data key="v-id">794</data>
            <data key="modularity_class">2</data>
            <data key="size">10.004259</data>
            <data key="r">41</data>
            <data key="g">0</data>
            <data key="b">204</data>
            <data key="x">1000.37787</data>
            <data key="y">3758.8674</data>
        </node>
        <node id="Dasypodidae">
            <data key="label">Dasypodidae</data>
            <data key="weighted indegree">1.0</data>
            <data key="weighted outdegree">1.0</data>
            <data key="weighted degree">2.0</data>
            <data key="bnc">1718.0</data>
            <data key="authority">0.0014513825</data>
            <data key="hub">0.0</data>
            <data key="label2">Dasypodidae</data>
            <data key="v-closeness centrality">0.000277</data>
            <data key="v-pagerank">0.657891</data>
            <data key="v-id">486</data>
            <data key="modularity_class">0</data>
            <data key="size">11.712579</data>
            <data key="r">158</data>
            <data key="g">226</data>
            <data key="b">255</data>
            <data key="x">381.33746</data>
            <data key="y">-2568.2534</data>
        </node>
        <node id="Cingulata">
            <data key="label">Cingulata</data>
            <data key="weighted indegree">1.0</data>
            <data key="weighted outdegree">0.0</data>
            <data key="weighted degree">1.0</data>
            <data key="bnc">0.0</data>
            <data key="authority">0.0</data>
            <data key="hub">0.0</data>
            <data key="label2">Cingulata</data>
            <data key="v-closeness centrality">0.000224</data>
            <data key="v-pagerank">0.429604</data>
            <data key="v-id">864</data>
            <data key="modularity_class">0</data>
            <data key="size">10.0</data>
            <data key="r">158</data>
            <data key="g">226</data>
            <data key="b">255</data>
            <data key="x">347.85284</data>
            <data key="y">-2601.5903</data>
        </node>
        <node id="aulacodi_N">
            <data key="label">aulacodi_N</data>
            <data key="weighted indegree">0.0</data>
            <data key="weighted outdegree">3.0</data>
            <data key="weighted degree">3.0</data>
            <data key="bnc">682.90985</data>
            <data key="authority">0.0</data>
            <data key="hub">0.014766742</data>
            <data key="label2">aulacodi_N</data>
            <data key="v-closeness centrality">0.000337</data>
            <data key="v-pagerank">0.537911</data>
            <data key="v-id">128</data>
            <data key="modularity_class">0</data>
            <data key="size">10.680755</data>
            <data key="r">158</data>
            <data key="g">226</data>
            <data key="b">255</data>
            <data key="x">-125.52971</data>
            <data key="y">-878.49304</data>
        </node>
        <node id="Cisticolidae">
            <data key="label">Cisticolidae</data>
            <data key="weighted indegree">2.0</data>
            <data key="weighted outdegree">2.0</data>
            <data key="weighted degree">4.0</data>
            <data key="bnc">216.57388</data>
            <data key="authority">0.0010049299</data>
            <data key="hub">0.0</data>
            <data key="label2">Cisticolidae</data>
            <data key="v-closeness centrality">0.00029</data>
            <data key="v-pagerank">0.552625</data>
            <data key="v-id">129</data>
            <data key="modularity_class">5</data>
            <data key="size">10.215891</data>
            <data key="r">95</data>
            <data key="g">198</data>
            <data key="b">19</data>
            <data key="x">-1710.2004</data>
            <data key="y">573.4441</data>
        </node>
        <node id="daveyi_A">
            <data key="label">daveyi_A</data>
            <data key="weighted indegree">0.0</data>
            <data key="weighted outdegree">7.0</data>
            <data key="weighted degree">7.0</data>
            <data key="bnc">4496.0264</data>
            <data key="authority">0.0</data>
            <data key="hub">0.010543999</data>
            <data key="label2">daveyi_A</data>
            <data key="v-closeness centrality">0.000305</data>
            <data key="v-pagerank">1.05127</data>
            <data key="v-id">290</data>
            <data key="modularity_class">5</data>
            <data key="size">14.481839</data>
            <data key="r">95</data>
            <data key="g">198</data>
            <data key="b">19</data>
            <data key="x">-1444.6001</data>
            <data key="y">902.761</data>
        </node>
        <node id="cordifer_A">
            <data key="label">cordifer_A</data>
            <data key="weighted indegree">0.0</data>
            <data key="weighted outdegree">4.0</data>
            <data key="weighted degree">4.0</data>
            <data key="bnc">1017.49725</data>
            <data key="authority">0.0</data>
            <data key="hub">0.015453883</data>
            <data key="label2">cordifer_A</data>
            <data key="v-closeness centrality">0.000338</data>
            <data key="v-pagerank">0.664472</data>
            <data key="v-id">256</data>
            <data key="modularity_class">5</data>
            <data key="size">11.014286</data>
            <data key="r">95</data>
            <data key="g">198</data>
            <data key="b">19</data>
            <data key="x">-1183.9845</data>
            <data key="y">1069.1755</data>
        </node>
        <node id="Cnemophilidae">
            <data key="label">Cnemophilidae</data>
            <data key="weighted indegree">1.0</data>
            <data key="weighted outdegree">1.0</data>
            <data key="weighted degree">2.0</data>
            <data key="bnc">54.43881</data>
            <data key="authority">6.135762E-4</data>
            <data key="hub">0.0</data>
            <data key="label2">Cnemophilidae</data>
            <data key="v-closeness centrality">0.000288</data>
            <data key="v-pagerank">0.392487</data>
            <data key="v-id">258</data>
            <data key="modularity_class">5</data>
            <data key="size">10.054267</data>
            <data key="r">95</data>
            <data key="g">198</data>
            <data key="b">19</data>
            <data key="x">-1589.6152</data>
            <data key="y">873.3769</data>
        </node>
        <node id="Colubridae">
            <data key="label">Colubridae</data>
            <data key="weighted indegree">2.0</data>
            <data key="weighted outdegree">2.0</data>
            <data key="weighted degree">4.0</data>
            <data key="bnc">454.4686</data>
            <data key="authority">0.016277552</data>
            <data key="hub">0.0</data>
            <data key="label2">Colubridae</data>
            <data key="v-closeness centrality">0.000332</data>
            <data key="v-pagerank">0.443371</data>
            <data key="v-id">647</data>
            <data key="modularity_class">5</data>
            <data key="size">10.453034</data>
            <data key="r">95</data>
            <data key="g">198</data>
            <data key="b">19</data>
            <data key="x">-1491.8512</data>
            <data key="y">-2754.3235</data>
        </node>
        <node id="Columbidae">
            <data key="label">Columbidae</data>
            <data key="weighted indegree">16.0</data>
            <data key="weighted outdegree">16.0</data>
            <data key="weighted degree">32.0</data>
            <data key="bnc">4698.2104</data>
            <data key="authority">0.037115406</data>
            <data key="hub">0.0</data>
            <data key="label2">Columbidae</data>
            <data key="v-closeness centrality">0.00035</data>
            <data key="v-pagerank">1.919324</data>
            <data key="v-id">108</data>
            <data key="modularity_class">5</data>
            <data key="size">14.683386</data>
            <data key="r">95</data>
            <data key="g">198</data>
            <data key="b">19</data>
            <data key="x">-3287.8323</data>
            <data key="y">840.8339</data>
        </node>
        <node id="caledonicus_A">
            <data key="label">caledonicus_A</data>
            <data key="weighted indegree">0.0</data>
            <data key="weighted outdegree">4.0</data>
            <data key="weighted degree">4.0</data>
            <data key="bnc">323.88962</data>
            <data key="authority">0.0</data>
            <data key="hub">0.00711621</data>
            <data key="label2">caledonicus_A</data>
            <data key="v-closeness centrality">0.000291</data>
            <data key="v-pagerank">0.568342</data>
            <data key="v-id">206</data>
            <data key="modularity_class">5</data>
            <data key="size">10.322867</data>
            <data key="r">95</data>
            <data key="g">198</data>
            <data key="b">19</data>
            <data key="x">-3391.877</data>
            <data key="y">807.8389</data>
        </node>
        <node id="Columbiformes">
            <data key="label">Columbiformes</data>
            <data key="weighted indegree">16.0</data>
            <data key="weighted outdegree">0.0</data>
            <data key="weighted degree">16.0</data>
            <data key="bnc">0.0</data>
            <data key="authority">0.0</data>
            <data key="hub">0.0</data>
            <data key="label2">Columbiformes</data>
            <data key="v-closeness centrality">0.000269</data>
            <data key="v-pagerank">0.251964</data>
            <data key="v-id">840</data>
            <data key="modularity_class">5</data>
            <data key="size">10.0</data>
            <data key="r">95</data>
            <data key="g">198</data>
            <data key="b">19</data>
            <data key="x">-3354.0723</data>
            <data key="y">880.67896</data>
        </node>
        <node id="Conopophagidae">
            <data key="label">Conopophagidae</data>
            <data key="weighted indegree">2.0</data>
            <data key="weighted outdegree">2.0</data>
            <data key="weighted degree">4.0</data>
            <data key="bnc">82.94451</data>
            <data key="authority">0.003967021</data>
            <data key="hub">0.0</data>
            <data key="label2">Conopophagidae</data>
            <data key="v-closeness centrality">0.000295</data>
            <data key="v-pagerank">0.452941</data>
            <data key="v-id">142</data>
            <data key="modularity_class">5</data>
            <data key="size">10.082683</data>
            <data key="r">95</data>
            <data key="g">198</data>
            <data key="b">19</data>
            <data key="x">-2480.0068</data>
            <data key="y">546.25775</data>
        </node>
        <node id="Coraciidae">
            <data key="label">Coraciidae</data>
            <data key="weighted indegree">4.0</data>
            <data key="weighted outdegree">4.0</data>
            <data key="weighted degree">8.0</data>
            <data key="bnc">676.5161</data>
            <data key="authority">0.005485776</data>
            <data key="hub">0.0</data>
            <data key="label2">Coraciidae</data>
            <data key="v-closeness centrality">0.000256</data>
            <data key="v-pagerank">0.706071</data>
            <data key="v-id">176</data>
            <data key="modularity_class">5</data>
            <data key="size">10.674381</data>
            <data key="r">95</data>
            <data key="g">198</data>
            <data key="b">19</data>
            <data key="x">-3052.6973</data>
            <data key="y">1281.1464</data>
        </node>
        <node id="Coraciiformes">
            <data key="label">Coraciiformes</data>
            <data key="weighted indegree">11.0</data>
            <data key="weighted outdegree">0.0</data>
            <data key="weighted degree">11.0</data>
            <data key="bnc">124.04569</data>
            <data key="authority">0.0</data>
            <data key="hub">0.0</data>
            <data key="label2">Coraciiformes</data>
            <data key="v-closeness centrality">0.000248</data>
            <data key="v-pagerank">0.608938</data>
            <data key="v-id">850</data>
            <data key="modularity_class">5</data>
            <data key="size">10.123654</data>
            <data key="r">95</data>
            <data key="g">198</data>
            <data key="b">19</data>
            <data key="x">-3043.5085</data>
            <data key="y">1344.3254</data>
        </node>
        <node id="Meropidae">
            <data key="label">Meropidae</data>
            <data key="weighted indegree">2.0</data>
            <data key="weighted outdegree">2.0</data>
            <data key="weighted degree">4.0</data>
            <data key="bnc">62.45443</data>
            <data key="authority">5.435903E-4</data>
            <data key="hub">0.0</data>
            <data key="label2">Meropidae</data>
            <data key="v-closeness centrality">0.000234</data>
            <data key="v-pagerank">0.594964</data>
            <data key="v-id">479</data>
            <data key="modularity_class">5</data>
            <data key="size">10.062258</data>
            <data key="r">95</data>
            <data key="g">198</data>
            <data key="b">19</data>
            <data key="x">-2935.0312</data>
            <data key="y">1379.561</data>
        </node>
        <node id="Corvidae">
            <data key="label">Corvidae</data>
            <data key="weighted indegree">51.0</data>
            <data key="weighted outdegree">51.0</data>
            <data key="weighted degree">102.0</data>
            <data key="bnc">21551.486</data>
            <data key="authority">0.15130895</data>
            <data key="hub">0.0</data>
            <data key="label2">Corvidae</data>
            <data key="v-closeness centrality">0.000391</data>
            <data key="v-pagerank">4.713443</data>
            <data key="v-id">27</data>
            <data key="modularity_class">5</data>
            <data key="size">31.483482</data>
            <data key="r">95</data>
            <data key="g">198</data>
            <data key="b">19</data>
            <data key="x">-2635.596</data>
            <data key="y">394.48633</data>
        </node>
        <node id="brunneus_L">
            <data key="label">brunneus_L</data>
            <data key="weighted indegree">0.0</data>
            <data key="weighted outdegree">7.0</data>
            <data key="weighted degree">7.0</data>
            <data key="bnc">829.68176</data>
            <data key="authority">0.0</data>
            <data key="hub">0.027663402</data>
            <data key="label2">brunneus_L</data>
            <data key="v-closeness centrality">0.000313</data>
            <data key="v-pagerank">0.81203</data>
            <data key="v-id">196</data>
            <data key="modularity_class">5</data>
            <data key="size">10.827064</data>
            <data key="r">95</data>
            <data key="g">198</data>
            <data key="b">19</data>
            <data key="x">-1684.028</data>
            <data key="y">341.784</data>
        </node>
        <node id="holocyclus_N">
            <data key="label">holocyclus_N</data>
            <data key="weighted indegree">0.0</data>
            <data key="weighted outdegree">14.0</data>
            <data key="weighted degree">14.0</data>
            <data key="bnc">7332.98</data>
            <data key="authority">0.0</data>
            <data key="hub">0.047295183</data>
            <data key="label2">holocyclus_N</data>
            <data key="v-closeness centrality">0.000378</data>
            <data key="v-pagerank">1.779762</data>
            <data key="v-id">394</data>
            <data key="modularity_class">5</data>
            <data key="size">17.309841</data>
            <data key="r">95</data>
            <data key="g">198</data>
            <data key="b">19</data>
            <data key="x">-78.230865</data>
            <data key="y">2017.6664</data>
        </node>
        <node id="pararicinus_L">
            <data key="label">pararicinus_L</data>
            <data key="weighted indegree">0.0</data>
            <data key="weighted outdegree">9.0</data>
            <data key="weighted degree">9.0</data>
            <data key="bnc">677.97784</data>
            <data key="authority">0.0</data>
            <data key="hub">0.03995523</data>
            <data key="label2">pararicinus_L</data>
            <data key="v-closeness centrality">0.000342</data>
            <data key="v-pagerank">1.004793</data>
            <data key="v-id">597</data>
            <data key="modularity_class">5</data>
            <data key="size">10.675838</data>
            <data key="r">95</data>
            <data key="g">198</data>
            <data key="b">19</data>
            <data key="x">-1662.2404</data>
            <data key="y">-24.179869</data>
        </node>
        <node id="redizkorzevi_N">
            <data key="label">redizkorzevi_N</data>
            <data key="weighted indegree">0.0</data>
            <data key="weighted outdegree">16.0</data>
            <data key="weighted degree">16.0</data>
            <data key="bnc">4881.9873</data>
            <data key="authority">0.0</data>
            <data key="hub">0.110646576</data>
            <data key="label2">redizkorzevi_N</data>
            <data key="v-closeness centrality">0.000412</data>
            <data key="v-pagerank">1.71807</data>
            <data key="v-id">638</data>
            <data key="modularity_class">5</data>
            <data key="size">14.866583</data>
            <data key="r">95</data>
            <data key="g">198</data>
            <data key="b">19</data>
            <data key="x">-451.52866</data>
            <data key="y">-206.13258</data>
        </node>
        <node id="spinipalpis_N">
            <data key="label">spinipalpis_N</data>
            <data key="weighted indegree">0.0</data>
            <data key="weighted outdegree">15.0</data>
            <data key="weighted degree">15.0</data>
            <data key="bnc">2246.077</data>
            <data key="authority">0.0</data>
            <data key="hub">0.0806363</data>
            <data key="label2">spinipalpis_N</data>
            <data key="v-closeness centrality">0.000374</data>
            <data key="v-pagerank">1.546763</data>
            <data key="v-id">718</data>
            <data key="modularity_class">5</data>
            <data key="size">12.238989</data>
            <data key="r">95</data>
            <data key="g">198</data>
            <data key="b">19</data>
            <data key="x">-921.1457</data>
            <data key="y">6.5878167</data>
        </node>
        <node id="Cracidae">
            <data key="label">Cracidae</data>
            <data key="weighted indegree">5.0</data>
            <data key="weighted outdegree">5.0</data>
            <data key="weighted degree">10.0</data>
            <data key="bnc">494.39716</data>
            <data key="authority">0.009696599</data>
            <data key="hub">0.0</data>
            <data key="label2">Cracidae</data>
            <data key="v-closeness centrality">0.000307</data>
            <data key="v-pagerank">0.800418</data>
            <data key="v-id">139</data>
            <data key="modularity_class">5</data>
            <data key="size">10.492837</data>
            <data key="r">95</data>
            <data key="g">198</data>
            <data key="b">19</data>
            <data key="x">-125.956314</data>
            <data key="y">560.72876</data>
        </node>
        <node id="Cracticidae">
            <data key="label">Cracticidae</data>
            <data key="weighted indegree">7.0</data>
            <data key="weighted outdegree">7.0</data>
            <data key="weighted degree">14.0</data>
            <data key="bnc">1840.2942</data>
            <data key="authority">0.014447568</data>
            <data key="hub">0.0</data>
            <data key="label2">Cracticidae</data>
            <data key="v-closeness centrality">0.000348</data>
            <data key="v-pagerank">1.007861</data>
            <data key="v-id">143</data>
            <data key="modularity_class">5</data>
            <data key="size">11.834487</data>
            <data key="r">95</data>
            <data key="g">198</data>
            <data key="b">19</data>
            <data key="x">-1941.4799</data>
            <data key="y">933.6174</data>
        </node>
        <node id="Cricetidae">
            <data key="label">Cricetidae</data>
            <data key="weighted indegree">152.0</data>
            <data key="weighted outdegree">152.0</data>
            <data key="weighted degree">304.0</data>
            <data key="bnc">101593.6</data>
            <data key="authority">0.30946317</data>
            <data key="hub">0.0</data>
            <data key="label2">Cricetidae</data>
            <data key="v-closeness centrality">0.000408</data>
            <data key="v-pagerank">19.55798</data>
            <data key="v-id">5</data>
            <data key="modularity_class">0</data>
            <data key="size">111.273026</data>
            <data key="r">158</data>
            <data key="g">226</data>
            <data key="b">255</data>
            <data key="x">1020.6184</data>
            <data key="y">-2260.8281</data>
        </node>
        <node id="acutitarsus_L">
            <data key="label">acutitarsus_L</data>
            <data key="weighted indegree">0.0</data>
            <data key="weighted outdegree">4.0</data>
            <data key="weighted degree">4.0</data>
            <data key="bnc">412.8191</data>
            <data key="authority">0.0</data>
            <data key="hub">0.047223397</data>
            <data key="label2">acutitarsus_L</data>
            <data key="v-closeness centrality">0.000364</data>
            <data key="v-pagerank">0.577123</data>
            <data key="v-id">47</data>
            <data key="modularity_class">0</data>
            <data key="size">10.411516</data>
            <data key="r">158</data>
            <data key="g">226</data>
            <data key="b">255</data>
            <data key="x">478.55298</data>
            <data key="y">-1836.4095</data>
        </node>
        <node id="acutitarsus_N">
            <data key="label">acutitarsus_N</data>
            <data key="weighted indegree">0.0</data>
            <data key="weighted outdegree">4.0</data>
            <data key="weighted degree">4.0</data>
            <data key="bnc">491.8158</data>
            <data key="authority">0.0</data>
            <data key="hub">0.047802005</data>
            <data key="label2">acutitarsus_N</data>
            <data key="v-closeness centrality">0.000372</data>
            <data key="v-pagerank">0.563321</data>
            <data key="v-id">45</data>
            <data key="modularity_class">0</data>
            <data key="size">10.490264</data>
            <data key="r">158</data>
            <data key="g">226</data>
            <data key="b">255</data>
            <data key="x">726.7618</data>
            <data key="y">-1318.7831</data>
        </node>
        <node id="amarali_A">
            <data key="label">amarali_A</data>
            <data key="weighted indegree">0.0</data>
            <data key="weighted outdegree">2.0</data>
            <data key="weighted degree">2.0</data>
            <data key="bnc">15.50127</data>
            <data key="authority">0.0</data>
            <data key="hub">0.015620013</data>
            <data key="label2">amarali_A</data>
            <data key="v-closeness centrality">0.000304</data>
            <data key="v-pagerank">0.363437</data>
            <data key="v-id">74</data>
            <data key="modularity_class">0</data>
            <data key="size">10.015452</data>
            <data key="r">158</data>
            <data key="g">226</data>
            <data key="b">255</data>
            <data key="x">1259.2177</data>
            <data key="y">-2415.4453</data>
        </node>
        <node id="amarali_L">
            <data key="label">amarali_L</data>
            <data key="weighted indegree">0.0</data>
            <data key="weighted outdegree">3.0</data>
            <data key="weighted degree">3.0</data>
            <data key="bnc">109.5128</data>
            <data key="authority">0.0</data>
            <data key="hub">0.015787955</data>
            <data key="label2">amarali_L</data>
            <data key="v-closeness centrality">0.000304</data>
            <data key="v-pagerank">0.497904</data>
            <data key="v-id">75</data>
            <data key="modularity_class">0</data>
            <data key="size">10.109167</data>
            <data key="r">158</data>
            <data key="g">226</data>
            <data key="b">255</data>
            <data key="x">1429.2373</data>
            <data key="y">-2376.1902</data>
        </node>
        <node id="amarali_N">
            <data key="label">amarali_N</data>
            <data key="weighted indegree">0.0</data>
            <data key="weighted outdegree">3.0</data>
            <data key="weighted degree">3.0</data>
            <data key="bnc">280.25262</data>
            <data key="authority">0.0</data>
            <data key="hub">0.030007053</data>
            <data key="label2">amarali_N</data>
            <data key="v-closeness centrality">0.000357</data>
            <data key="v-pagerank">0.476328</data>
            <data key="v-id">76</data>
            <data key="modularity_class">0</data>
            <data key="size">10.279368</data>
            <data key="r">158</data>
            <data key="g">226</data>
            <data key="b">255</data>
            <data key="x">765.7264</data>
            <data key="y">-2168.3247</data>
        </node>
        <node id="andinus_L">
            <data key="label">andinus_L</data>
            <data key="weighted indegree">0.0</data>
            <data key="weighted outdegree">1.0</data>
            <data key="weighted degree">1.0</data>
            <data key="bnc">0.0</data>
            <data key="authority">0.0</data>
            <data key="hub">0.012286831</data>
            <data key="label2">andinus_L</data>
            <data key="v-closeness centrality">0.000302</data>
            <data key="v-pagerank">0.260095</data>
            <data key="v-id">88</data>
            <data key="modularity_class">0</data>
            <data key="size">10.0</data>
            <data key="r">158</data>
            <data key="g">226</data>
            <data key="b">255</data>
            <data key="x">1112.4491</data>
            <data key="y">-2448.0938</data>
        </node>
        <node id="andinus_N">
            <data key="label">andinus_N</data>
            <data key="weighted indegree">0.0</data>
            <data key="weighted outdegree">1.0</data>
            <data key="weighted degree">1.0</data>
            <data key="bnc">0.0</data>
            <data key="authority">0.0</data>
            <data key="hub">0.012286831</data>
            <data key="label2">andinus_N</data>
            <data key="v-closeness centrality">0.000302</data>
            <data key="v-pagerank">0.260095</data>
            <data key="v-id">89</data>
            <data key="modularity_class">0</data>
            <data key="size">10.0</data>
            <data key="r">158</data>
            <data key="g">226</data>
            <data key="b">255</data>
            <data key="x">1031.296</data>
            <data key="y">-2551.663</data>
        </node>
        <node id="andinus_A">
            <data key="label">andinus_A</data>
            <data key="weighted indegree">0.0</data>
            <data key="weighted outdegree">1.0</data>
            <data key="weighted degree">1.0</data>
            <data key="bnc">0.0</data>
            <data key="authority">0.0</data>
            <data key="hub">0.012286831</data>
            <data key="label2">andinus_A</data>
            <data key="v-closeness centrality">0.000302</data>
            <data key="v-pagerank">0.260095</data>
            <data key="v-id">90</data>
            <data key="modularity_class">0</data>
            <data key="size">10.0</data>
            <data key="r">158</data>
            <data key="g">226</data>
            <data key="b">255</data>
            <data key="x">1160.677</data>
            <data key="y">-2359.466</data>
        </node>
        <node id="angustus_L">
            <data key="label">angustus_L</data>
            <data key="weighted indegree">0.0</data>
            <data key="weighted outdegree">9.0</data>
            <data key="weighted degree">9.0</data>
            <data key="bnc">1005.9379</data>
            <data key="authority">0.0</data>
            <data key="hub">0.07258692</data>
            <data key="label2">angustus_L</data>
            <data key="v-closeness centrality">0.000376</data>
            <data key="v-pagerank">1.042437</data>
            <data key="v-id">93</data>
            <data key="modularity_class">0</data>
            <data key="size">11.002764</data>
            <data key="r">158</data>
            <data key="g">226</data>
            <data key="b">255</data>
            <data key="x">893.14465</data>
            <data key="y">-1740.5717</data>
        </node>
        <node id="apronophorus_L">
            <data key="label">apronophorus_L</data>
            <data key="weighted indegree">0.0</data>
            <data key="weighted outdegree">6.0</data>
            <data key="weighted degree">6.0</data>
            <data key="bnc">1005.33563</data>
            <data key="authority">0.0</data>
            <data key="hub">0.04289352</data>
            <data key="label2">apronophorus_L</data>
            <data key="v-closeness centrality">0.00037</data>
            <data key="v-pagerank">0.774618</data>
            <data key="v-id">101</data>
            <data key="modularity_class">0</data>
            <data key="size">11.002163</data>
            <data key="r">158</data>
            <data key="g">226</data>
            <data key="b">255</data>
            <data key="x">533.7363</data>
            <data key="y">-1808.4412</data>
        </node>
        <node id="apronophorus_N">
            <data key="label">apronophorus_N</data>
            <data key="weighted indegree">0.0</data>
            <data key="weighted outdegree">6.0</data>
            <data key="weighted degree">6.0</data>
            <data key="bnc">620.90686</data>
            <data key="authority">0.0</data>
            <data key="hub">0.04138897</data>
            <data key="label2">apronophorus_N</data>
            <data key="v-closeness centrality">0.000366</data>
            <data key="v-pagerank">0.677055</data>
            <data key="v-id">103</data>
            <data key="modularity_class">0</data>
            <data key="size">10.618948</data>
            <data key="r">158</data>
            <data key="g">226</data>
            <data key="b">255</data>
            <data key="x">378.22958</data>
            <data key="y">-2009.307</data>
        </node>
        <node id="catarinensis_A">
            <data key="label">catarinensis_A</data>
            <data key="weighted indegree">0.0</data>
            <data key="weighted outdegree">3.0</data>
            <data key="weighted degree">3.0</data>
            <data key="bnc">138.45811</data>
            <data key="authority">0.0</data>
            <data key="hub">0.025045976</data>
            <data key="label2">catarinensis_A</data>
            <data key="v-closeness centrality">0.000336</data>
            <data key="v-pagerank">0.453757</data>
            <data key="v-id">214</data>
            <data key="modularity_class">0</data>
            <data key="size">10.138021</data>
            <data key="r">158</data>
            <data key="g">226</data>
            <data key="b">255</data>
            <data key="x">1345.816</data>
            <data key="y">-2254.3655</data>
        </node>
        <node id="columnae_L">
            <data key="label">columnae_L</data>
            <data key="weighted indegree">0.0</data>
            <data key="weighted outdegree">12.0</data>
            <data key="weighted degree">12.0</data>
            <data key="bnc">4233.4473</data>
            <data key="authority">0.0</data>
            <data key="hub">0.06351774</data>
            <data key="label2">columnae_L</data>
            <data key="v-closeness centrality">0.000387</data>
            <data key="v-pagerank">1.430434</data>
            <data key="v-id">235</data>
            <data key="modularity_class">5</data>
            <data key="size">14.220089</data>
            <data key="r">95</data>
            <data key="g">198</data>
            <data key="b">19</data>
            <data key="x">-1047.699</data>
            <data key="y">521.28094</data>
        </node>
        <node id="dampfi_A">
            <data key="label">dampfi_A</data>
            <data key="weighted indegree">0.0</data>
            <data key="weighted outdegree">4.0</data>
            <data key="weighted degree">4.0</data>
            <data key="bnc">138.83812</data>
            <data key="authority">0.0</data>
            <data key="hub">0.023061741</data>
            <data key="label2">dampfi_A</data>
            <data key="v-closeness centrality">0.000311</data>
            <data key="v-pagerank">0.562174</data>
            <data key="v-id">289</data>
            <data key="modularity_class">0</data>
            <data key="size">10.1384</data>
            <data key="r">158</data>
            <data key="g">226</data>
            <data key="b">255</data>
            <data key="x">1663.7991</data>
            <data key="y">-2119.9583</data>
        </node>
        <node id="eadsi_L">
            <data key="label">eadsi_L</data>
            <data key="weighted indegree">0.0</data>
            <data key="weighted outdegree">3.0</data>
            <data key="weighted degree">3.0</data>
            <data key="bnc">378.05804</data>
            <data key="authority">0.0</data>
            <data key="hub">0.028491482</data>
            <data key="label2">eadsi_L</data>
            <data key="v-closeness centrality">0.000355</data>
            <data key="v-pagerank">0.485996</data>
            <data key="v-id">311</data>
            <data key="modularity_class">0</data>
            <data key="size">10.376865</data>
            <data key="r">158</data>
            <data key="g">226</data>
            <data key="b">255</data>
            <data key="x">825.2181</data>
            <data key="y">-2067.0923</data>
        </node>
        <node id="eastoni_A">
            <data key="label">eastoni_A</data>
            <data key="weighted indegree">0.0</data>
            <data key="weighted outdegree">2.0</data>
            <data key="weighted degree">2.0</data>
            <data key="bnc">8.164744</data>
            <data key="authority">0.0</data>
            <data key="hub">0.016081672</data>
            <data key="label2">eastoni_A</data>
            <data key="v-closeness centrality">0.000304</data>
            <data key="v-pagerank">0.347404</data>
            <data key="v-id">315</data>
            <data key="modularity_class">0</data>
            <data key="size">10.008139</data>
            <data key="r">158</data>
            <data key="g">226</data>
            <data key="b">255</data>
            <data key="x">1285.7949</data>
            <data key="y">-2143.8342</data>
        </node>
        <node id="eastoni_L">
            <data key="label">eastoni_L</data>
            <data key="weighted indegree">0.0</data>
            <data key="weighted outdegree">3.0</data>
            <data key="weighted degree">3.0</data>
            <data key="bnc">116.50734</data>
            <data key="authority">0.0</data>
            <data key="hub">0.032836355</data>
            <data key="label2">eastoni_L</data>
            <data key="v-closeness centrality">0.000325</data>
            <data key="v-pagerank">0.464232</data>
            <data key="v-id">314</data>
            <data key="modularity_class">0</data>
            <data key="size">10.116139</data>
            <data key="r">158</data>
            <data key="g">226</data>
            <data key="b">255</data>
            <data key="x">712.803</data>
            <data key="y">-2043.6736</data>
        </node>
        <node id="eastoni_N">
            <data key="label">eastoni_N</data>
            <data key="weighted indegree">0.0</data>
            <data key="weighted outdegree">1.0</data>
            <data key="weighted degree">1.0</data>
            <data key="bnc">0.0</data>
            <data key="authority">0.0</data>
            <data key="hub">0.012286831</data>
            <data key="label2">eastoni_N</data>
            <data key="v-closeness centrality">0.000302</data>
            <data key="v-pagerank">0.260095</data>
            <data key="v-id">316</data>
            <data key="modularity_class">0</data>
            <data key="size">10.0</data>
            <data key="r">158</data>
            <data key="g">226</data>
            <data key="b">255</data>
            <data key="x">889.3365</data>
            <data key="y">-2417.1755</data>
        </node>
        <node id="fuscipes_L">
            <data key="label">fuscipes_L</data>
            <data key="weighted indegree">0.0</data>
            <data key="weighted outdegree">5.0</data>
            <data key="weighted degree">5.0</data>
            <data key="bnc">284.1206</data>
            <data key="authority">0.0</data>
            <data key="hub">0.02701196</data>
            <data key="label2">fuscipes_L</data>
            <data key="v-closeness centrality">0.000331</data>
            <data key="v-pagerank">0.639143</data>
            <data key="v-id">351</data>
            <data key="modularity_class">5</data>
            <data key="size">10.283224</data>
            <data key="r">95</data>
            <data key="g">198</data>
            <data key="b">19</data>
            <data key="x">-1183.3473</data>
            <data key="y">-50.203987</data>
        </node>
        <node id="fuscipes_N">
            <data key="label">fuscipes_N</data>
            <data key="weighted indegree">0.0</data>
            <data key="weighted outdegree">4.0</data>
            <data key="weighted degree">4.0</data>
            <data key="bnc">240.87326</data>
            <data key="authority">0.0</data>
            <data key="hub">0.02475113</data>
            <data key="label2">fuscipes_N</data>
            <data key="v-closeness centrality">0.000331</data>
            <data key="v-pagerank">0.553347</data>
            <data key="v-id">352</data>
            <data key="modularity_class">5</data>
            <data key="size">10.240113</data>
            <data key="r">95</data>
            <data key="g">198</data>
            <data key="b">19</data>
            <data key="x">-670.2098</data>
            <data key="y">-645.6796</data>
        </node>
        <node id="galapagoensis_A">
            <data key="label">galapagoensis_A</data>
            <data key="weighted indegree">0.0</data>
            <data key="weighted outdegree">1.0</data>
            <data key="weighted degree">1.0</data>
            <data key="bnc">0.0</data>
            <data key="authority">0.0</data>
            <data key="hub">0.012286831</data>
            <data key="label2">galapagoensis_A</data>
            <data key="v-closeness centrality">0.000302</data>
            <data key="v-pagerank">0.260095</data>
            <data key="v-id">357</data>
            <data key="modularity_class">0</data>
            <data key="size">10.0</data>
            <data key="r">158</data>
            <data key="g">226</data>
            <data key="b">255</data>
            <data key="x">1163.1855</data>
            <data key="y">-2519.5422</data>
        </node>
        <node id="galapagoensis_N">
            <data key="label">galapagoensis_N</data>
            <data key="weighted indegree">0.0</data>
            <data key="weighted outdegree">1.0</data>
            <data key="weighted degree">1.0</data>
            <data key="bnc">0.0</data>
            <data key="authority">0.0</data>
            <data key="hub">0.012286831</data>
            <data key="label2">galapagoensis_N</data>
            <data key="v-closeness centrality">0.000302</data>
            <data key="v-pagerank">0.260095</data>
            <data key="v-id">358</data>
            <data key="modularity_class">0</data>
            <data key="size">10.0</data>
            <data key="r">158</data>
            <data key="g">226</data>
            <data key="b">255</data>
            <data key="x">1130.5474</data>
            <data key="y">-2384.1443</data>
        </node>
        <node id="ghilarovi_A">
            <data key="label">ghilarovi_A</data>
            <data key="weighted indegree">0.0</data>
            <data key="weighted outdegree">1.0</data>
            <data key="weighted degree">1.0</data>
            <data key="bnc">0.0</data>
            <data key="authority">0.0</data>
            <data key="hub">0.012286831</data>
            <data key="label2">ghilarovi_A</data>
            <data key="v-closeness centrality">0.000302</data>
            <data key="v-pagerank">0.260095</data>
            <data key="v-id">361</data>
            <data key="modularity_class">0</data>
            <data key="size">10.0</data>
            <data key="r">158</data>
            <data key="g">226</data>
            <data key="b">255</data>
            <data key="x">849.8211</data>
            <data key="y">-2389.8662</data>
        </node>
        <node id="ghilarovi_L">
            <data key="label">ghilarovi_L</data>
            <data key="weighted indegree">0.0</data>
            <data key="weighted outdegree">3.0</data>
            <data key="weighted degree">3.0</data>
            <data key="bnc">262.69565</data>
            <data key="authority">0.0</data>
            <data key="hub">0.035521224</data>
            <data key="label2">ghilarovi_L</data>
            <data key="v-closeness centrality">0.000357</data>
            <data key="v-pagerank">0.477108</data>
            <data key="v-id">359</data>
            <data key="modularity_class">0</data>
            <data key="size">10.261867</data>
            <data key="r">158</data>
            <data key="g">226</data>
            <data key="b">255</data>
            <data key="x">291.62347</data>
            <data key="y">-1836.1687</data>
        </node>
        <node id="ghilarovi_N">
            <data key="label">ghilarovi_N</data>
            <data key="weighted indegree">0.0</data>
            <data key="weighted outdegree">3.0</data>
            <data key="weighted degree">3.0</data>
            <data key="bnc">262.69565</data>
            <data key="authority">0.0</data>
            <data key="hub">0.035521224</data>
            <data key="label2">ghilarovi_N</data>
            <data key="v-closeness centrality">0.000357</data>
            <data key="v-pagerank">0.477108</data>
            <data key="v-id">360</data>
            <data key="modularity_class">0</data>
            <data key="size">10.261867</data>
            <data key="r">158</data>
            <data key="g">226</data>
            <data key="b">255</data>
            <data key="x">387.65158</data>
            <data key="y">-1949.9553</data>
        </node>
        <node id="guatemalensis_A">
            <data key="label">guatemalensis_A</data>
            <data key="weighted indegree">0.0</data>
            <data key="weighted outdegree">4.0</data>
            <data key="weighted degree">4.0</data>
            <data key="bnc">237.75749</data>
            <data key="authority">0.0</data>
            <data key="hub">0.041229144</data>
            <data key="label2">guatemalensis_A</data>
            <data key="v-closeness centrality">0.000337</data>
            <data key="v-pagerank">0.559347</data>
            <data key="v-id">376</data>
            <data key="modularity_class">0</data>
            <data key="size">10.237007</data>
            <data key="r">158</data>
            <data key="g">226</data>
            <data key="b">255</data>
            <data key="x">871.2883</data>
            <data key="y">-1805.6282</data>
        </node>
        <node id="hearlei_A">
            <data key="label">hearlei_A</data>
            <data key="weighted indegree">0.0</data>
            <data key="weighted outdegree">5.0</data>
            <data key="weighted degree">5.0</data>
            <data key="bnc">237.75749</data>
            <data key="authority">0.0</data>
            <data key="hub">0.041229144</data>
            <data key="label2">hearlei_A</data>
            <data key="v-closeness centrality">0.000337</data>
            <data key="v-pagerank">0.559347</data>
            <data key="v-id">377</data>
            <data key="modularity_class">0</data>
            <data key="size">10.237007</data>
            <data key="r">158</data>
            <data key="g">226</data>
            <data key="b">255</data>
            <data key="x">1019.94324</data>
            <data key="y">-1423.9956</data>
        </node>
        <node id="hyatti_N">
            <data key="label">hyatti_N</data>
            <data key="weighted indegree">0.0</data>
            <data key="weighted outdegree">4.0</data>
            <data key="weighted degree">4.0</data>
            <data key="bnc">376.01688</data>
            <data key="authority">0.0</data>
            <data key="hub">0.041945674</data>
            <data key="label2">hyatti_N</data>
            <data key="v-closeness centrality">0.000362</data>
            <data key="v-pagerank">0.571829</data>
            <data key="v-id">408</data>
            <data key="modularity_class">0</data>
            <data key="size">10.37483</data>
            <data key="r">158</data>
            <data key="g">226</data>
            <data key="b">255</data>
            <data key="x">702.5883</data>
            <data key="y">-1606.2568</data>
        </node>
        <node id="jellisoni_L">
            <data key="label">jellisoni_L</data>
            <data key="weighted indegree">0.0</data>
            <data key="weighted outdegree">2.0</data>
            <data key="weighted degree">2.0</data>
            <data key="bnc">40.46907</data>
            <data key="authority">0.0</data>
            <data key="hub">0.014104442</data>
            <data key="label2">jellisoni_L</data>
            <data key="v-closeness centrality">0.000303</data>
            <data key="v-pagerank">0.373105</data>
            <data key="v-id">420</data>
            <data key="modularity_class">0</data>
            <data key="size">10.040341</data>
            <data key="r">158</data>
            <data key="g">226</data>
            <data key="b">255</data>
            <data key="x">1285.1771</data>
            <data key="y">-2227.5776</data>
        </node>
        <node id="jonesae_A">
            <data key="label">jonesae_A</data>
            <data key="weighted indegree">0.0</data>
            <data key="weighted outdegree">1.0</data>
            <data key="weighted degree">1.0</data>
            <data key="bnc">0.0</data>
            <data key="authority">0.0</data>
            <data key="hub">0.012286831</data>
            <data key="label2">jonesae_A</data>
            <data key="v-closeness centrality">0.000302</data>
            <data key="v-pagerank">0.260095</data>
            <data key="v-id">424</data>
            <data key="modularity_class">0</data>
            <data key="size">10.0</data>
            <data key="r">158</data>
            <data key="g">226</data>
            <data key="b">255</data>
            <data key="x">888.3508</data>
            <data key="y">-2539.3252</data>
        </node>
        <node id="jonesae_N">
            <data key="label">jonesae_N</data>
            <data key="weighted indegree">0.0</data>
            <data key="weighted outdegree">1.0</data>
            <data key="weighted degree">1.0</data>
            <data key="bnc">0.0</data>
            <data key="authority">0.0</data>
            <data key="hub">0.012286831</data>
            <data key="label2">jonesae_N</data>
            <data key="v-closeness centrality">0.000302</data>
            <data key="v-pagerank">0.260095</data>
            <data key="v-id">425</data>
            <data key="modularity_class">0</data>
            <data key="size">10.0</data>
            <data key="r">158</data>
            <data key="g">226</data>
            <data key="b">255</data>
            <data key="x">978.9749</data>
            <data key="y">-2470.5815</data>
        </node>
        <node id="kazakstani_L">
            <data key="label">kazakstani_L</data>
            <data key="weighted indegree">0.0</data>
            <data key="weighted outdegree">4.0</data>
            <data key="weighted degree">4.0</data>
            <data key="bnc">209.05516</data>
            <data key="authority">0.0</data>
            <data key="hub">0.032794774</data>
            <data key="label2">kazakstani_L</data>
            <data key="v-closeness centrality">0.00034</data>
            <data key="v-pagerank">0.534845</data>
            <data key="v-id">436</data>
            <data key="modularity_class">0</data>
            <data key="size">10.208396</data>
            <data key="r">158</data>
            <data key="g">226</data>
            <data key="b">255</data>
            <data key="x">567.29364</data>
            <data key="y">-339.27185</data>
        </node>
        <node id="kazakstani_N">
            <data key="label">kazakstani_N</data>
            <data key="weighted indegree">0.0</data>
            <data key="weighted outdegree">4.0</data>
            <data key="weighted degree">4.0</data>
            <data key="bnc">209.05516</data>
            <data key="authority">0.0</data>
            <data key="hub">0.032794774</data>
            <data key="label2">kazakstani_N</data>
            <data key="v-closeness centrality">0.00034</data>
            <data key="v-pagerank">0.534845</data>
            <data key="v-id">437</data>
            <data key="modularity_class">0</data>
            <data key="size">10.208396</data>
            <data key="r">158</data>
            <data key="g">226</data>
            <data key="b">255</data>
            <data key="x">606.1518</data>
            <data key="y">-417.7456</data>
        </node>
        <node id="laguri_A">
            <data key="label">laguri_A</data>
            <data key="weighted indegree">0.0</data>
            <data key="weighted outdegree">10.0</data>
            <data key="weighted degree">10.0</data>
            <data key="bnc">1312.0851</data>
            <data key="authority">0.0</data>
            <data key="hub">0.071089536</data>
            <data key="label2">laguri_A</data>
            <data key="v-closeness centrality">0.000377</data>
            <data key="v-pagerank">1.160306</data>
            <data key="v-id">456</data>
            <data key="modularity_class">0</data>
            <data key="size">11.307945</data>
            <data key="r">158</data>
            <data key="g">226</data>
            <data key="b">255</data>
            <data key="x">1156.9695</data>
            <data key="y">-1570.506</data>
        </node>
        <node id="laguri_N">
            <data key="label">laguri_N</data>
            <data key="weighted indegree">0.0</data>
            <data key="weighted outdegree">9.0</data>
            <data key="weighted degree">9.0</data>
            <data key="bnc">1123.0217</data>
            <data key="authority">0.0</data>
            <data key="hub">0.06626021</data>
            <data key="label2">laguri_N</data>
            <data key="v-closeness centrality">0.000375</data>
            <data key="v-pagerank">1.067749</data>
            <data key="v-id">457</data>
            <data key="modularity_class">0</data>
            <data key="size">11.119478</data>
            <data key="r">158</data>
            <data key="g">226</data>
            <data key="b">255</data>
            <data key="x">1475.0294</data>
            <data key="y">-1538.1317</data>
        </node>
        <node id="loricatus_L">
            <data key="label">loricatus_L</data>
            <data key="weighted indegree">0.0</data>
            <data key="weighted outdegree">3.0</data>
            <data key="weighted degree">3.0</data>
            <data key="bnc">280.25262</data>
            <data key="authority">0.0</data>
            <data key="hub">0.030007053</data>
            <data key="label2">loricatus_L</data>
            <data key="v-closeness centrality">0.000357</data>
            <data key="v-pagerank">0.476328</data>
            <data key="v-id">487</data>
            <data key="modularity_class">0</data>
            <data key="size">10.279368</data>
            <data key="r">158</data>
            <data key="g">226</data>
            <data key="b">255</data>
            <data key="x">753.93774</data>
            <data key="y">-2230.838</data>
        </node>
        <node id="loricatus_N">
            <data key="label">loricatus_N</data>
            <data key="weighted indegree">0.0</data>
            <data key="weighted outdegree">3.0</data>
            <data key="weighted degree">3.0</data>
            <data key="bnc">280.25262</data>
            <data key="authority">0.0</data>
            <data key="hub">0.030007053</data>
            <data key="label2">loricatus_N</data>
            <data key="v-closeness centrality">0.000357</data>
            <data key="v-pagerank">0.476328</data>
            <data key="v-id">488</data>
            <data key="modularity_class">0</data>
            <data key="size">10.279368</data>
            <data key="r">158</data>
            <data key="g">226</data>
            <data key="b">255</data>
            <data key="x">-77.488266</data>
            <data key="y">-2796.2878</data>
        </node>
        <node id="luciae_L">
            <data key="label">luciae_L</data>
            <data key="weighted indegree">0.0</data>
            <data key="weighted outdegree">3.0</data>
            <data key="weighted degree">3.0</data>
            <data key="bnc">109.5128</data>
            <data key="authority">0.0</data>
            <data key="hub">0.015787955</data>
            <data key="label2">luciae_L</data>
            <data key="v-closeness centrality">0.000304</data>
            <data key="v-pagerank">0.497904</data>
            <data key="v-id">491</data>
            <data key="modularity_class">0</data>
            <data key="size">10.109167</data>
            <data key="r">158</data>
            <data key="g">226</data>
            <data key="b">255</data>
            <data key="x">1384.3672</data>
            <data key="y">-2529.4624</data>
        </node>
        <node id="luciae_N">
            <data key="label">luciae_N</data>
            <data key="weighted indegree">0.0</data>
            <data key="weighted outdegree">2.0</data>
            <data key="weighted degree">2.0</data>
            <data key="bnc">15.50127</data>
            <data key="authority">0.0</data>
            <data key="hub">0.015620013</data>
            <data key="label2">luciae_N</data>
            <data key="v-closeness centrality">0.000304</data>
            <data key="v-pagerank">0.363437</data>
            <data key="v-id">492</data>
            <data key="modularity_class">0</data>
            <data key="size">10.015452</data>
            <data key="r">158</data>
            <data key="g">226</data>
            <data key="b">255</data>
            <data key="x">1238.606</data>
            <data key="y">-2469.3926</data>
        </node>
        <node id="marmotae_N">
            <data key="label">marmotae_N</data>
            <data key="weighted indegree">0.0</data>
            <data key="weighted outdegree">2.0</data>
            <data key="weighted degree">2.0</data>
            <data key="bnc">44.617744</data>
            <data key="authority">0.0</data>
            <data key="hub">0.023989001</data>
            <data key="label2">marmotae_N</data>
            <data key="v-closeness centrality">0.000318</data>
            <data key="v-pagerank">0.36011</data>
            <data key="v-id">498</data>
            <data key="modularity_class">0</data>
            <data key="size">10.0444765</data>
            <data key="r">158</data>
            <data key="g">226</data>
            <data key="b">255</data>
            <data key="x">1021.75507</data>
            <data key="y">-1986.2694</data>
        </node>
        <node id="minor_A">
            <data key="label">minor_A</data>
            <data key="weighted indegree">0.0</data>
            <data key="weighted outdegree">3.0</data>
            <data key="weighted degree">3.0</data>
            <data key="bnc">254.37312</data>
            <data key="authority">0.0</data>
            <data key="hub">0.030727876</data>
            <data key="label2">minor_A</data>
            <data key="v-closeness centrality">0.00036</data>
            <data key="v-pagerank">0.456944</data>
            <data key="v-id">511</data>
            <data key="modularity_class">0</data>
            <data key="size">10.253571</data>
            <data key="r">158</data>
            <data key="g">226</data>
            <data key="b">255</data>
            <data key="x">290.5925</data>
            <data key="y">-1639.1514</data>
        </node>
        <node id="minor_N">
            <data key="label">minor_N</data>
            <data key="weighted indegree">0.0</data>
            <data key="weighted outdegree">6.0</data>
            <data key="weighted degree">6.0</data>
            <data key="bnc">872.575</data>
            <data key="authority">0.0</data>
            <data key="hub">0.051741213</data>
            <data key="label2">minor_N</data>
            <data key="v-closeness centrality">0.000382</data>
            <data key="v-pagerank">0.74373</data>
            <data key="v-id">510</data>
            <data key="modularity_class">0</data>
            <data key="size">10.869822</data>
            <data key="r">158</data>
            <data key="g">226</data>
            <data key="b">255</data>
            <data key="x">102.272125</data>
            <data key="y">-799.01404</data>
        </node>
        <node id="monospinosus_L">
            <data key="label">monospinosus_L</data>
            <data key="weighted indegree">0.0</data>
            <data key="weighted outdegree">3.0</data>
            <data key="weighted degree">3.0</data>
            <data key="bnc">208.22083</data>
            <data key="authority">0.0</data>
            <data key="hub">0.030023556</data>
            <data key="label2">monospinosus_L</data>
            <data key="v-closeness centrality">0.000354</data>
            <data key="v-pagerank">0.464118</data>
            <data key="v-id">519</data>
            <data key="modularity_class">0</data>
            <data key="size">10.207563</data>
            <data key="r">158</data>
            <data key="g">226</data>
            <data key="b">255</data>
            <data key="x">402.07236</data>
            <data key="y">-2171.5322</data>
        </node>
        <node id="nectomys_A">
            <data key="label">nectomys_A</data>
            <data key="weighted indegree">0.0</data>
            <data key="weighted outdegree">1.0</data>
            <data key="weighted degree">1.0</data>
            <data key="bnc">0.0</data>
            <data key="authority">0.0</data>
            <data key="hub">0.012286831</data>
            <data key="label2">nectomys_A</data>
            <data key="v-closeness centrality">0.000302</data>
            <data key="v-pagerank">0.260095</data>
            <data key="v-id">552</data>
            <data key="modularity_class">0</data>
            <data key="size">10.0</data>
            <data key="r">158</data>
            <data key="g">226</data>
            <data key="b">255</data>
            <data key="x">961.60364</data>
            <data key="y">-2511.9448</data>
        </node>
        <node id="ochotonae_A">
            <data key="label">ochotonae_A</data>
            <data key="weighted indegree">0.0</data>
            <data key="weighted outdegree">4.0</data>
            <data key="weighted degree">4.0</data>
            <data key="bnc">160.23373</data>
            <data key="authority">0.0</data>
            <data key="hub">0.028743789</data>
            <data key="label2">ochotonae_A</data>
            <data key="v-closeness centrality">0.000319</data>
            <data key="v-pagerank">0.564745</data>
            <data key="v-id">573</data>
            <data key="modularity_class">0</data>
            <data key="size">10.159728</data>
            <data key="r">158</data>
            <data key="g">226</data>
            <data key="b">255</data>
            <data key="x">1051.3081</data>
            <data key="y">-1811.6781</data>
        </node>
        <node id="ochotonae_L">
            <data key="label">ochotonae_L</data>
            <data key="weighted indegree">0.0</data>
            <data key="weighted outdegree">3.0</data>
            <data key="weighted degree">3.0</data>
            <data key="bnc">78.80159</data>
            <data key="authority">0.0</data>
            <data key="hub">0.027558634</data>
            <data key="label2">ochotonae_L</data>
            <data key="v-closeness centrality">0.000319</data>
            <data key="v-pagerank">0.458938</data>
            <data key="v-id">574</data>
            <data key="modularity_class">0</data>
            <data key="size">10.078553</data>
            <data key="r">158</data>
            <data key="g">226</data>
            <data key="b">255</data>
            <data key="x">906.51263</data>
            <data key="y">-1642.3293</data>
        </node>
        <node id="ochotonae_N">
            <data key="label">ochotonae_N</data>
            <data key="weighted indegree">0.0</data>
            <data key="weighted outdegree">2.0</data>
            <data key="weighted degree">2.0</data>
            <data key="bnc">20.110514</data>
            <data key="authority">0.0</data>
            <data key="hub">0.015856463</data>
            <data key="label2">ochotonae_N</data>
            <data key="v-closeness centrality">0.000305</data>
            <data key="v-pagerank">0.358923</data>
            <data key="v-id">575</data>
            <data key="modularity_class">0</data>
            <data key="size">10.020047</data>
            <data key="r">158</data>
            <data key="g">226</data>
            <data key="b">255</data>
            <data key="x">946.385</data>
            <data key="y">-2013.241</data>
        </node>
        <node id="peromysci_A">
            <data key="label">peromysci_A</data>
            <data key="weighted indegree">0.0</data>
            <data key="weighted outdegree">1.0</data>
            <data key="weighted degree">1.0</data>
            <data key="bnc">0.0</data>
            <data key="authority">0.0</data>
            <data key="hub">0.012286831</data>
            <data key="label2">peromysci_A</data>
            <data key="v-closeness centrality">0.000302</data>
            <data key="v-pagerank">0.260095</data>
            <data key="v-id">604</data>
            <data key="modularity_class">0</data>
            <data key="size">10.0</data>
            <data key="r">158</data>
            <data key="g">226</data>
            <data key="b">255</data>
            <data key="x">1193.3265</data>
            <data key="y">-2546.2686</data>
        </node>
        <node id="peromysci_L">
            <data key="label">peromysci_L</data>
            <data key="weighted indegree">0.0</data>
            <data key="weighted outdegree">2.0</data>
            <data key="weighted degree">2.0</data>
            <data key="bnc">176.8363</data>
            <data key="authority">0.0</data>
            <data key="hub">0.02667387</data>
            <data key="label2">peromysci_L</data>
            <data key="v-closeness centrality">0.000354</data>
            <data key="v-pagerank">0.372986</data>
            <data key="v-id">605</data>
            <data key="modularity_class">0</data>
            <data key="size">10.176278</data>
            <data key="r">158</data>
            <data key="g">226</data>
            <data key="b">255</data>
            <data key="x">400.67667</data>
            <data key="y">-1612.0002</data>
        </node>
        <node id="pomerantzevi_L">
            <data key="label">pomerantzevi_L</data>
            <data key="weighted indegree">0.0</data>
            <data key="weighted outdegree">3.0</data>
            <data key="weighted degree">3.0</data>
            <data key="bnc">302.07416</data>
            <data key="authority">0.0</data>
            <data key="hub">0.03837604</data>
            <data key="label2">pomerantzevi_L</data>
            <data key="v-closeness centrality">0.000361</data>
            <data key="v-pagerank">0.473001</data>
            <data key="v-id">621</data>
            <data key="modularity_class">0</data>
            <data key="size">10.301121</data>
            <data key="r">158</data>
            <data key="g">226</data>
            <data key="b">255</data>
            <data key="x">569.93384</data>
            <data key="y">-1639.63</data>
        </node>
        <node id="pomerantzevi_N">
            <data key="label">pomerantzevi_N</data>
            <data key="weighted indegree">0.0</data>
            <data key="weighted outdegree">3.0</data>
            <data key="weighted degree">3.0</data>
            <data key="bnc">302.07416</data>
            <data key="authority">0.0</data>
            <data key="hub">0.03837604</data>
            <data key="label2">pomerantzevi_N</data>
            <data key="v-closeness centrality">0.000361</data>
            <data key="v-pagerank">0.473001</data>
            <data key="v-id">622</data>
            <data key="modularity_class">0</data>
            <data key="size">10.301121</data>
            <data key="r">158</data>
            <data key="g">226</data>
            <data key="b">255</data>
            <data key="x">552.53564</data>
            <data key="y">-1555.1675</data>
        </node>
        <node id="schulzei_A">
            <data key="label">schulzei_A</data>
            <data key="weighted indegree">0.0</data>
            <data key="weighted outdegree">1.0</data>
            <data key="weighted degree">1.0</data>
            <data key="bnc">0.0</data>
            <data key="authority">0.0</data>
            <data key="hub">0.012286831</data>
            <data key="label2">schulzei_A</data>
            <data key="v-closeness centrality">0.000302</data>
            <data key="v-pagerank">0.260095</data>
            <data key="v-id">676</data>
            <data key="modularity_class">0</data>
            <data key="size">10.0</data>
            <data key="r">158</data>
            <data key="g">226</data>
            <data key="b">255</data>
            <data key="x">1138.0487</data>
            <data key="y">-2417.479</data>
        </node>
        <node id="schulzei_L">
            <data key="label">schulzei_L</data>
            <data key="weighted indegree">0.0</data>
            <data key="weighted outdegree">1.0</data>
            <data key="weighted degree">1.0</data>
            <data key="bnc">0.0</data>
            <data key="authority">0.0</data>
            <data key="hub">0.012286831</data>
            <data key="label2">schulzei_L</data>
            <data key="v-closeness centrality">0.000302</data>
            <data key="v-pagerank">0.260095</data>
            <data key="v-id">677</data>
            <data key="modularity_class">0</data>
            <data key="size">10.0</data>
            <data key="r">158</data>
            <data key="g">226</data>
            <data key="b">255</data>
            <data key="x">934.8253</data>
            <data key="y">-2443.7302</data>
        </node>
        <node id="schulzei_N">
            <data key="label">schulzei_N</data>
            <data key="weighted indegree">0.0</data>
            <data key="weighted outdegree">1.0</data>
            <data key="weighted degree">1.0</data>
            <data key="bnc">0.0</data>
            <data key="authority">0.0</data>
            <data key="hub">0.012286831</data>
            <data key="label2">schulzei_N</data>
            <data key="v-closeness centrality">0.000302</data>
            <data key="v-pagerank">0.260095</data>
            <data key="v-id">678</data>
            <data key="modularity_class">0</data>
            <data key="size">10.0</data>
            <data key="r">158</data>
            <data key="g">226</data>
            <data key="b">255</data>
            <data key="x">878.1553</data>
            <data key="y">-2336.33</data>
        </node>
        <node id="sculptus_L">
            <data key="label">sculptus_L</data>
            <data key="weighted indegree">0.0</data>
            <data key="weighted outdegree">10.0</data>
            <data key="weighted degree">10.0</data>
            <data key="bnc">1428.892</data>
            <data key="authority">0.0</data>
            <data key="hub">0.07406223</data>
            <data key="label2">sculptus_L</data>
            <data key="v-closeness centrality">0.00038</data>
            <data key="v-pagerank">1.141884</data>
            <data key="v-id">681</data>
            <data key="modularity_class">0</data>
            <data key="size">11.424383</data>
            <data key="r">158</data>
            <data key="g">226</data>
            <data key="b">255</data>
            <data key="x">1647.7164</data>
            <data key="y">-1345.0896</data>
        </node>
        <node id="sculptus_N">
            <data key="label">sculptus_N</data>
            <data key="weighted indegree">0.0</data>
            <data key="weighted outdegree">12.0</data>
            <data key="weighted degree">12.0</data>
            <data key="bnc">2231.594</data>
            <data key="authority">0.0</data>
            <data key="hub">0.0853058</data>
            <data key="label2">sculptus_N</data>
            <data key="v-closeness centrality">0.000386</data>
            <data key="v-pagerank">1.345214</data>
            <data key="v-id">680</data>
            <data key="modularity_class">0</data>
            <data key="size">12.224552</data>
            <data key="r">158</data>
            <data key="g">226</data>
            <data key="b">255</data>
            <data key="x">2004.0363</data>
            <data key="y">-1546.5475</data>
        </node>
        <node id="shahi_N">
            <data key="label">shahi_N</data>
            <data key="weighted indegree">0.0</data>
            <data key="weighted outdegree">2.0</data>
            <data key="weighted degree">2.0</data>
            <data key="bnc">20.110514</data>
            <data key="authority">0.0</data>
            <data key="hub">0.015856463</data>
            <data key="label2">shahi_N</data>
            <data key="v-closeness centrality">0.000305</data>
            <data key="v-pagerank">0.358923</data>
            <data key="v-id">686</data>
            <data key="modularity_class">0</data>
            <data key="size">10.020047</data>
            <data key="r">158</data>
            <data key="g">226</data>
            <data key="b">255</data>
            <data key="x">895.94543</data>
            <data key="y">-2040.2784</data>
        </node>
        <node id="sigelos_A">
            <data key="label">sigelos_A</data>
            <data key="weighted indegree">0.0</data>
            <data key="weighted outdegree">2.0</data>
            <data key="weighted degree">2.0</data>
            <data key="bnc">124.1618</data>
            <data key="authority">0.0</data>
            <data key="hub">0.012368098</data>
            <data key="label2">sigelos_A</data>
            <data key="v-closeness centrality">0.000302</data>
            <data key="v-pagerank">0.42904</data>
            <data key="v-id">689</data>
            <data key="modularity_class">0</data>
            <data key="size">10.12377</data>
            <data key="r">158</data>
            <data key="g">226</data>
            <data key="b">255</data>
            <data key="x">1175.3687</data>
            <data key="y">-2117.112</data>
        </node>
        <node id="sigelos_L">
            <data key="label">sigelos_L</data>
            <data key="weighted indegree">0.0</data>
            <data key="weighted outdegree">2.0</data>
            <data key="weighted degree">2.0</data>
            <data key="bnc">124.1618</data>
            <data key="authority">0.0</data>
            <data key="hub">0.012368098</data>
            <data key="label2">sigelos_L</data>
            <data key="v-closeness centrality">0.000302</data>
            <data key="v-pagerank">0.42904</data>
            <data key="v-id">690</data>
            <data key="modularity_class">0</data>
            <data key="size">10.12377</data>
            <data key="r">158</data>
            <data key="g">226</data>
            <data key="b">255</data>
            <data key="x">1302.0427</data>
            <data key="y">-2104.2239</data>
        </node>
        <node id="sinaloa_A">
            <data key="label">sinaloa_A</data>
            <data key="weighted indegree">0.0</data>
            <data key="weighted outdegree">2.0</data>
            <data key="weighted degree">2.0</data>
            <data key="bnc">40.46907</data>
            <data key="authority">0.0</data>
            <data key="hub">0.014104442</data>
            <data key="label2">sinaloa_A</data>
            <data key="v-closeness centrality">0.000303</data>
            <data key="v-pagerank">0.373105</data>
            <data key="v-id">705</data>
            <data key="modularity_class">0</data>
            <data key="size">10.040341</data>
            <data key="r">158</data>
            <data key="g">226</data>
            <data key="b">255</data>
            <data key="x">1271.4333</data>
            <data key="y">-2293.7227</data>
        </node>
        <node id="sinaloa_L">
            <data key="label">sinaloa_L</data>
            <data key="weighted indegree">0.0</data>
            <data key="weighted outdegree">1.0</data>
            <data key="weighted degree">1.0</data>
            <data key="bnc">0.0</data>
            <data key="authority">0.0</data>
            <data key="hub">0.012286831</data>
            <data key="label2">sinaloa_L</data>
            <data key="v-closeness centrality">0.000302</data>
            <data key="v-pagerank">0.260095</data>
            <data key="v-id">706</data>
            <data key="modularity_class">0</data>
            <data key="size">10.0</data>
            <data key="r">158</data>
            <data key="g">226</data>
            <data key="b">255</data>
            <data key="x">1099.4801</data>
            <data key="y">-2492.833</data>
        </node>
        <node id="sinaloa_N">
            <data key="label">sinaloa_N</data>
            <data key="weighted indegree">0.0</data>
            <data key="weighted outdegree">3.0</data>
            <data key="weighted degree">3.0</data>
            <data key="bnc">69.80886</data>
            <data key="authority">0.0</data>
            <data key="hub">0.017437624</data>
            <data key="label2">sinaloa_N</data>
            <data key="v-closeness centrality">0.000305</data>
            <data key="v-pagerank">0.476448</data>
            <data key="v-id">704</data>
            <data key="modularity_class">0</data>
            <data key="size">10.069589</data>
            <data key="r">158</data>
            <data key="g">226</data>
            <data key="b">255</data>
            <data key="x">1288.2361</data>
            <data key="y">-2442.0874</data>
        </node>
        <node id="soricis_A">
            <data key="label">soricis_A</data>
            <data key="weighted indegree">0.0</data>
            <data key="weighted outdegree">4.0</data>
            <data key="weighted degree">4.0</data>
            <data key="bnc">148.97081</data>
            <data key="authority">0.0</data>
            <data key="hub">0.025669025</data>
            <data key="label2">soricis_A</data>
            <data key="v-closeness centrality">0.000317</data>
            <data key="v-pagerank">0.561156</data>
            <data key="v-id">709</data>
            <data key="modularity_class">0</data>
            <data key="size">10.1485</data>
            <data key="r">158</data>
            <data key="g">226</data>
            <data key="b">255</data>
            <data key="x">-257.35645</data>
            <data key="y">-2781.202</data>
        </node>
        <node id="soricis_L">
            <data key="label">soricis_L</data>
            <data key="weighted indegree">0.0</data>
            <data key="weighted outdegree">2.0</data>
            <data key="weighted degree">2.0</data>
            <data key="bnc">47.00401</data>
            <data key="authority">0.0</data>
            <data key="hub">0.021134183</data>
            <data key="label2">soricis_L</data>
            <data key="v-closeness centrality">0.000316</data>
            <data key="v-pagerank">0.364217</data>
            <data key="v-id">710</data>
            <data key="modularity_class">0</data>
            <data key="size">10.046856</data>
            <data key="r">158</data>
            <data key="g">226</data>
            <data key="b">255</data>
            <data key="x">-131.89256</data>
            <data key="y">-2743.0872</data>
        </node>
        <node id="soricis_N">
            <data key="label">soricis_N</data>
            <data key="weighted indegree">0.0</data>
            <data key="weighted outdegree">3.0</data>
            <data key="weighted degree">3.0</data>
            <data key="bnc">64.01162</data>
            <data key="authority">0.0</data>
            <data key="hub">0.02448387</data>
            <data key="label2">soricis_N</data>
            <data key="v-closeness centrality">0.000316</data>
            <data key="v-pagerank">0.455349</data>
            <data key="v-id">711</data>
            <data key="modularity_class">0</data>
            <data key="size">10.063809</data>
            <data key="r">158</data>
            <data key="g">226</data>
            <data key="b">255</data>
            <data key="x">379.83487</data>
            <data key="y">-2250.5208</data>
        </node>
        <node id="spinipalpis_L">
            <data key="label">spinipalpis_L</data>
            <data key="weighted indegree">0.0</data>
            <data key="weighted outdegree">8.0</data>
            <data key="weighted degree">8.0</data>
            <data key="bnc">736.9198</data>
            <data key="authority">0.0</data>
            <data key="hub">0.05536968</data>
            <data key="label2">spinipalpis_L</data>
            <data key="v-closeness centrality">0.000359</data>
            <data key="v-pagerank">0.939474</data>
            <data key="v-id">719</data>
            <data key="modularity_class">0</data>
            <data key="size">10.734594</data>
            <data key="r">158</data>
            <data key="g">226</data>
            <data key="b">255</data>
            <data key="x">673.7439</data>
            <data key="y">-1527.7292</data>
        </node>
        <node id="stromi_L">
            <data key="label">stromi_L</data>
            <data key="weighted indegree">0.0</data>
            <data key="weighted outdegree">5.0</data>
            <data key="weighted degree">5.0</data>
            <data key="bnc">521.3782</data>
            <data key="authority">0.0</data>
            <data key="hub">0.047483645</data>
            <data key="label2">stromi_L</data>
            <data key="v-closeness centrality">0.000366</data>
            <data key="v-pagerank">0.671051</data>
            <data key="v-id">729</data>
            <data key="modularity_class">0</data>
            <data key="size">10.519733</data>
            <data key="r">158</data>
            <data key="g">226</data>
            <data key="b">255</data>
            <data key="x">681.4002</data>
            <data key="y">-1829.3297</data>
        </node>
        <node id="stromi_N">
            <data key="label">stromi_N</data>
            <data key="weighted indegree">0.0</data>
            <data key="weighted outdegree">5.0</data>
            <data key="weighted degree">5.0</data>
            <data key="bnc">521.3782</data>
            <data key="authority">0.0</data>
            <data key="hub">0.047483645</data>
            <data key="label2">stromi_N</data>
            <data key="v-closeness centrality">0.000366</data>
            <data key="v-pagerank">0.671051</data>
            <data key="v-id">730</data>
            <data key="modularity_class">0</data>
            <data key="size">10.519733</data>
            <data key="r">158</data>
            <data key="g">226</data>
            <data key="b">255</data>
            <data key="x">610.40424</data>
            <data key="y">-1874.6946</data>
        </node>
        <node id="stromi_A">
            <data key="label">stromi_A</data>
            <data key="weighted indegree">0.0</data>
            <data key="weighted outdegree">5.0</data>
            <data key="weighted degree">5.0</data>
            <data key="bnc">521.3782</data>
            <data key="authority">0.0</data>
            <data key="hub">0.047483645</data>
            <data key="label2">stromi_A</data>
            <data key="v-closeness centrality">0.000366</data>
            <data key="v-pagerank">0.671051</data>
            <data key="v-id">731</data>
            <data key="modularity_class">0</data>
            <data key="size">10.519733</data>
            <data key="r">158</data>
            <data key="g">226</data>
            <data key="b">255</data>
            <data key="x">618.219</data>
            <data key="y">-1771.4883</data>
        </node>
        <node id="tancitarius_A">
            <data key="label">tancitarius_A</data>
            <data key="weighted indegree">0.0</data>
            <data key="weighted outdegree">1.0</data>
            <data key="weighted degree">1.0</data>
            <data key="bnc">0.0</data>
            <data key="authority">0.0</data>
            <data key="hub">0.012286831</data>
            <data key="label2">tancitarius_A</data>
            <data key="v-closeness centrality">0.000302</data>
            <data key="v-pagerank">0.260095</data>
            <data key="v-id">737</data>
            <data key="modularity_class">0</data>
            <data key="size">10.0</data>
            <data key="r">158</data>
            <data key="g">226</data>
            <data key="b">255</data>
            <data key="x">784.8073</data>
            <data key="y">-2363.2925</data>
        </node>
        <node id="tanuki_L">
            <data key="label">tanuki_L</data>
            <data key="weighted indegree">0.0</data>
            <data key="weighted outdegree">2.0</data>
            <data key="weighted degree">2.0</data>
            <data key="bnc">176.8363</data>
            <data key="authority">0.0</data>
            <data key="hub">0.02667387</data>
            <data key="label2">tanuki_L</data>
            <data key="v-closeness centrality">0.000354</data>
            <data key="v-pagerank">0.372986</data>
            <data key="v-id">740</data>
            <data key="modularity_class">0</data>
            <data key="size">10.176278</data>
            <data key="r">158</data>
            <data key="g">226</data>
            <data key="b">255</data>
            <data key="x">240.32576</data>
            <data key="y">-1666.3766</data>
        </node>
        <node id="trianguliceps_L">
            <data key="label">trianguliceps_L</data>
            <data key="weighted indegree">0.0</data>
            <data key="weighted outdegree">8.0</data>
            <data key="weighted degree">8.0</data>
            <data key="bnc">3126.525</data>
            <data key="authority">0.0</data>
            <data key="hub">0.06298189</data>
            <data key="label2">trianguliceps_L</data>
            <data key="v-closeness centrality">0.000389</data>
            <data key="v-pagerank">0.992379</data>
            <data key="v-id">762</data>
            <data key="modularity_class">0</data>
            <data key="size">13.116659</data>
            <data key="r">158</data>
            <data key="g">226</data>
            <data key="b">255</data>
            <data key="x">366.58447</data>
            <data key="y">-1777.1246</data>
        </node>
        <node id="trianguliceps_N">
            <data key="label">trianguliceps_N</data>
            <data key="weighted indegree">0.0</data>
            <data key="weighted outdegree">9.0</data>
            <data key="weighted degree">9.0</data>
            <data key="bnc">1966.8218</data>
            <data key="authority">0.0</data>
            <data key="hub">0.0710389</data>
            <data key="label2">trianguliceps_N</data>
            <data key="v-closeness centrality">0.000394</data>
            <data key="v-pagerank">1.070615</data>
            <data key="v-id">761</data>
            <data key="modularity_class">0</data>
            <data key="size">11.960615</data>
            <data key="r">158</data>
            <data key="g">226</data>
            <data key="b">255</data>
            <data key="x">121.78143</data>
            <data key="y">-2339.171</data>
        </node>
        <node id="tropicalis_L">
            <data key="label">tropicalis_L</data>
            <data key="weighted indegree">0.0</data>
            <data key="weighted outdegree">2.0</data>
            <data key="weighted degree">2.0</data>
            <data key="bnc">15.50127</data>
            <data key="authority">0.0</data>
            <data key="hub">0.015620013</data>
            <data key="label2">tropicalis_L</data>
            <data key="v-closeness centrality">0.000304</data>
            <data key="v-pagerank">0.363437</data>
            <data key="v-id">768</data>
            <data key="modularity_class">0</data>
            <data key="size">10.015452</data>
            <data key="r">158</data>
            <data key="g">226</data>
            <data key="b">255</data>
            <data key="x">1303.187</data>
            <data key="y">-2361.5515</data>
        </node>
        <node id="venezuelensis_A">
            <data key="label">venezuelensis_A</data>
            <data key="weighted indegree">0.0</data>
            <data key="weighted outdegree">4.0</data>
            <data key="weighted degree">4.0</data>
            <data key="bnc">495.3129</data>
            <data key="authority">0.0</data>
            <data key="hub">0.031824663</data>
            <data key="label2">venezuelensis_A</data>
            <data key="v-closeness centrality">0.000358</data>
            <data key="v-pagerank">0.589339</data>
            <data key="v-id">787</data>
            <data key="modularity_class">0</data>
            <data key="size">10.49375</data>
            <data key="r">158</data>
            <data key="g">226</data>
            <data key="b">255</data>
            <data key="x">1239.0049</data>
            <data key="y">-2334.8403</data>
        </node>
        <node id="venezuelensis_L">
            <data key="label">venezuelensis_L</data>
            <data key="weighted indegree">0.0</data>
            <data key="weighted outdegree">4.0</data>
            <data key="weighted degree">4.0</data>
            <data key="bnc">884.81903</data>
            <data key="authority">0.0</data>
            <data key="hub">0.01588093</data>
            <data key="label2">venezuelensis_L</data>
            <data key="v-closeness centrality">0.000306</data>
            <data key="v-pagerank">0.676405</data>
            <data key="v-id">788</data>
            <data key="modularity_class">0</data>
            <data key="size">10.882027</data>
            <data key="r">158</data>
            <data key="g">226</data>
            <data key="b">255</data>
            <data key="x">1586.7921</data>
            <data key="y">-2375.79</data>
        </node>
        <node id="venezuelensis_N">
            <data key="label">venezuelensis_N</data>
            <data key="weighted indegree">0.0</data>
            <data key="weighted outdegree">6.0</data>
            <data key="weighted degree">6.0</data>
            <data key="bnc">1855.6456</data>
            <data key="authority">0.0</data>
            <data key="hub">0.029400712</data>
            <data key="label2">venezuelensis_N</data>
            <data key="v-closeness centrality">0.000322</data>
            <data key="v-pagerank">0.889432</data>
            <data key="v-id">789</data>
            <data key="modularity_class">0</data>
            <data key="size">11.849791</data>
            <data key="r">158</data>
            <data key="g">226</data>
            <data key="b">255</data>
            <data key="x">1656.7974</data>
            <data key="y">-2265.488</data>
        </node>
        <node id="woodi_A">
            <data key="label">woodi_A</data>
            <data key="weighted indegree">0.0</data>
            <data key="weighted outdegree">4.0</data>
            <data key="weighted degree">4.0</data>
            <data key="bnc">193.15015</data>
            <data key="authority">0.0</data>
            <data key="hub">0.03909293</data>
            <data key="label2">woodi_A</data>
            <data key="v-closeness centrality">0.000328</data>
            <data key="v-pagerank">0.557162</data>
            <data key="v-id">809</data>
            <data key="modularity_class">0</data>
            <data key="size">10.192541</data>
            <data key="r">158</data>
            <data key="g">226</data>
            <data key="b">255</data>
            <data key="x">869.0858</data>
            <data key="y">-1846.8011</data>
        </node>
        <node id="woodi_L">
            <data key="label">woodi_L</data>
            <data key="weighted indegree">0.0</data>
            <data key="weighted outdegree">3.0</data>
            <data key="weighted degree">3.0</data>
            <data key="bnc">137.85191</data>
            <data key="authority">0.0</data>
            <data key="hub">0.022951795</data>
            <data key="label2">woodi_L</data>
            <data key="v-closeness centrality">0.000317</data>
            <data key="v-pagerank">0.477228</data>
            <data key="v-id">810</data>
            <data key="modularity_class">0</data>
            <data key="size">10.137417</data>
            <data key="r">158</data>
            <data key="g">226</data>
            <data key="b">255</data>
            <data key="x">696.7461</data>
            <data key="y">-2336.3894</data>
        </node>
        <node id="woodi_N">
            <data key="label">woodi_N</data>
            <data key="weighted indegree">0.0</data>
            <data key="weighted outdegree">5.0</data>
            <data key="weighted degree">5.0</data>
            <data key="bnc">273.97845</data>
            <data key="authority">0.0</data>
            <data key="hub">0.026739638</data>
            <data key="label2">woodi_N</data>
            <data key="v-closeness centrality">0.00032</data>
            <data key="v-pagerank">0.676663</data>
            <data key="v-id">808</data>
            <data key="modularity_class">0</data>
            <data key="size">10.273114</data>
            <data key="r">158</data>
            <data key="g">226</data>
            <data key="b">255</data>
            <data key="x">1466.1412</data>
            <data key="y">-2095.6475</data>
        </node>
        <node id="cooleyi_A">
            <data key="label">cooleyi_A</data>
            <data key="weighted indegree">0.0</data>
            <data key="weighted outdegree">1.0</data>
            <data key="weighted degree">1.0</data>
            <data key="bnc">0.0</data>
            <data key="authority">0.0</data>
            <data key="hub">0.0</data>
            <data key="label2">cooleyi_A</data>
            <data key="v-closeness centrality">0.000232</data>
            <data key="v-pagerank">0.419915</data>
            <data key="v-id">251</data>
            <data key="modularity_class">0</data>
            <data key="size">10.0</data>
            <data key="r">158</data>
            <data key="g">226</data>
            <data key="b">255</data>
            <data key="x">1074.545</data>
            <data key="y">-1840.4158</data>
        </node>
        <node id="Ctenomyidae">
            <data key="label">Ctenomyidae</data>
            <data key="weighted indegree">1.0</data>
            <data key="weighted outdegree">1.0</data>
            <data key="weighted degree">2.0</data>
            <data key="bnc">1718.0</data>
            <data key="authority">0.0</data>
            <data key="hub">0.0</data>
            <data key="label2">Ctenomyidae</data>
            <data key="v-closeness centrality">0.00029</data>
            <data key="v-pagerank">0.635095</data>
            <data key="v-id">252</data>
            <data key="modularity_class">0</data>
            <data key="size">11.712579</data>
            <data key="r">158</data>
            <data key="g">226</data>
            <data key="b">255</data>
            <data key="x">1049.4921</data>
            <data key="y">-1771.1849</data>
        </node>
        <node id="Cuculidae">
            <data key="label">Cuculidae</data>
            <data key="weighted indegree">6.0</data>
            <data key="weighted outdegree">6.0</data>
            <data key="weighted degree">12.0</data>
            <data key="bnc">1937.8481</data>
            <data key="authority">0.011821469</data>
            <data key="hub">0.0</data>
            <data key="label2">Cuculidae</data>
            <data key="v-closeness centrality">0.000321</data>
            <data key="v-pagerank">1.026284</data>
            <data key="v-id">287</data>
            <data key="modularity_class">0</data>
            <data key="size">11.931733</data>
            <data key="r">158</data>
            <data key="g">226</data>
            <data key="b">255</data>
            <data key="x">1190.988</data>
            <data key="y">1562.0337</data>
        </node>
        <node id="Cuculiformes">
            <data key="label">Cuculiformes</data>
            <data key="weighted indegree">6.0</data>
            <data key="weighted outdegree">0.0</data>
            <data key="weighted degree">6.0</data>
            <data key="bnc">0.0</data>
            <data key="authority">0.0</data>
            <data key="hub">0.0</data>
            <data key="label2">Cuculiformes</data>
            <data key="v-closeness centrality">0.000252</data>
            <data key="v-pagerank">0.27462</data>
            <data key="v-id">857</data>
            <data key="modularity_class">0</data>
            <data key="size">10.0</data>
            <data key="r">158</data>
            <data key="g">226</data>
            <data key="b">255</data>
            <data key="x">1190.996</data>
            <data key="y">1604.0585</data>
        </node>
        <node id="Cuniculidae">
            <data key="label">Cuniculidae</data>
            <data key="weighted indegree">6.0</data>
            <data key="weighted outdegree">6.0</data>
            <data key="weighted degree">12.0</data>
            <data key="bnc">6437.839</data>
            <data key="authority">0.0030971365</data>
            <data key="hub">0.0</data>
            <data key="label2">Cuniculidae</data>
            <data key="v-closeness centrality">0.000302</data>
            <data key="v-pagerank">1.398845</data>
            <data key="v-id">183</data>
            <data key="modularity_class">0</data>
            <data key="size">16.417524</data>
            <data key="r">158</data>
            <data key="g">226</data>
            <data key="b">255</data>
            <data key="x">1604.8137</data>
            <data key="y">-1985.3392</data>
        </node>
        <node id="lasallei_A">
            <data key="label">lasallei_A</data>
            <data key="weighted indegree">0.0</data>
            <data key="weighted outdegree">4.0</data>
            <data key="weighted degree">4.0</data>
            <data key="bnc">1864.8617</data>
            <data key="authority">0.0</data>
            <data key="hub">0.012975087</data>
            <data key="label2">lasallei_A</data>
            <data key="v-closeness centrality">0.000312</data>
            <data key="v-pagerank">0.692023</data>
            <data key="v-id">462</data>
            <data key="modularity_class">0</data>
            <data key="size">11.858977</data>
            <data key="r">158</data>
            <data key="g">226</data>
            <data key="b">255</data>
            <data key="x">1723.7847</data>
            <data key="y">-2092.552</data>
        </node>
        <node id="lunatus_L">
            <data key="label">lunatus_L</data>
            <data key="weighted indegree">0.0</data>
            <data key="weighted outdegree">1.0</data>
            <data key="weighted degree">1.0</data>
            <data key="bnc">0.0</data>
            <data key="authority">0.0</data>
            <data key="hub">1.2296776E-4</data>
            <data key="label2">lunatus_L</data>
            <data key="v-closeness centrality">0.00024</data>
            <data key="v-pagerank">0.31986</data>
            <data key="v-id">494</data>
            <data key="modularity_class">0</data>
            <data key="size">10.0</data>
            <data key="r">158</data>
            <data key="g">226</data>
            <data key="b">255</data>
            <data key="x">1612.4734</data>
            <data key="y">-2061.1997</data>
        </node>
        <node id="spinosus_A">
            <data key="label">spinosus_A</data>
            <data key="weighted indegree">0.0</data>
            <data key="weighted outdegree">2.0</data>
            <data key="weighted degree">2.0</data>
            <data key="bnc">5.997505</data>
            <data key="authority">0.0</data>
            <data key="hub">2.159418E-4</data>
            <data key="label2">spinosus_A</data>
            <data key="v-closeness centrality">0.000241</data>
            <data key="v-pagerank">0.498361</data>
            <data key="v-id">720</data>
            <data key="modularity_class">0</data>
            <data key="size">10.005979</data>
            <data key="r">158</data>
            <data key="g">226</data>
            <data key="b">255</data>
            <data key="x">1666.9955</data>
            <data key="y">-2015.1299</data>
        </node>
        <node id="Cyclopedidae">
            <data key="label">Cyclopedidae</data>
            <data key="weighted indegree">1.0</data>
            <data key="weighted outdegree">1.0</data>
            <data key="weighted degree">2.0</data>
            <data key="bnc">571.3333</data>
            <data key="authority">1.2734263E-5</data>
            <data key="hub">0.0</data>
            <data key="label2">Cyclopedidae</data>
            <data key="v-closeness centrality">0.000204</data>
            <data key="v-pagerank">0.637644</data>
            <data key="v-id">181</data>
            <data key="modularity_class">0</data>
            <data key="size">10.5695305</data>
            <data key="r">158</data>
            <data key="g">226</data>
            <data key="b">255</data>
            <data key="x">1313.168</data>
            <data key="y">-664.7165</data>
        </node>
        <node id="Dactyloidae">
            <data key="label">Dactyloidae</data>
            <data key="weighted indegree">1.0</data>
            <data key="weighted outdegree">1.0</data>
            <data key="weighted degree">2.0</data>
            <data key="bnc">158.5631</data>
            <data key="authority">0.006286806</data>
            <data key="hub">0.0</data>
            <data key="label2">Dactyloidae</data>
            <data key="v-closeness centrality">0.000316</data>
            <data key="v-pagerank">0.356766</data>
            <data key="v-id">671</data>
            <data key="modularity_class">5</data>
            <data key="size">10.158063</data>
            <data key="r">95</data>
            <data key="g">198</data>
            <data key="b">19</data>
            <data key="x">-1463.1553</data>
            <data key="y">-2621.5112</data>
        </node>
        <node id="Dasyproctidae">
            <data key="label">Dasyproctidae</data>
            <data key="weighted indegree">7.0</data>
            <data key="weighted outdegree">7.0</data>
            <data key="weighted degree">14.0</data>
            <data key="bnc">7078.3633</data>
            <data key="authority">0.002341698</data>
            <data key="hub">0.0</data>
            <data key="label2">Dasyproctidae</data>
            <data key="v-closeness centrality">0.000298</data>
            <data key="v-pagerank">1.680011</data>
            <data key="v-id">184</data>
            <data key="modularity_class">0</data>
            <data key="size">17.056026</data>
            <data key="r">158</data>
            <data key="g">226</data>
            <data key="b">255</data>
            <data key="x">1814.3177</data>
            <data key="y">-2049.435</data>
        </node>
        <node id="spinosus_L">
            <data key="label">spinosus_L</data>
            <data key="weighted indegree">0.0</data>
            <data key="weighted outdegree">1.0</data>
            <data key="weighted degree">1.0</data>
            <data key="bnc">0.0</data>
            <data key="authority">0.0</data>
            <data key="hub">9.297405E-5</data>
            <data key="label2">spinosus_L</data>
            <data key="v-closeness centrality">0.000237</data>
            <data key="v-pagerank">0.328501</data>
            <data key="v-id">721</data>
            <data key="modularity_class">0</data>
            <data key="size">10.0</data>
            <data key="r">158</data>
            <data key="g">226</data>
            <data key="b">255</data>
            <data key="x">1863.8442</data>
            <data key="y">-2083.7866</data>
        </node>
        <node id="spinosus_N">
            <data key="label">spinosus_N</data>
            <data key="weighted indegree">0.0</data>
            <data key="weighted outdegree">1.0</data>
            <data key="weighted degree">1.0</data>
            <data key="bnc">0.0</data>
            <data key="authority">0.0</data>
            <data key="hub">9.297405E-5</data>
            <data key="label2">spinosus_N</data>
            <data key="v-closeness centrality">0.000237</data>
            <data key="v-pagerank">0.328501</data>
            <data key="v-id">722</data>
            <data key="modularity_class">0</data>
            <data key="size">10.0</data>
            <data key="r">158</data>
            <data key="g">226</data>
            <data key="b">255</data>
            <data key="x">1800.3307</data>
            <data key="y">-1990.3433</data>
        </node>
        <node id="acer_A">
            <data key="label">acer_A</data>
            <data key="weighted indegree">0.0</data>
            <data key="weighted outdegree">4.0</data>
            <data key="weighted degree">4.0</data>
            <data key="bnc">1062.6427</data>
            <data key="authority">0.0</data>
            <data key="hub">0.016069723</data>
            <data key="label2">acer_A</data>
            <data key="v-closeness centrality">0.000337</data>
            <data key="v-pagerank">0.659813</data>
            <data key="v-id">6</data>
            <data key="modularity_class">3</data>
            <data key="size">11.05929</data>
            <data key="r">0</data>
            <data key="g">153</data>
            <data key="b">52</data>
            <data key="x">178.76122</data>
            <data key="y">2229.118</data>
        </node>
        <node id="Dasyuridae">
            <data key="label">Dasyuridae</data>
            <data key="weighted indegree">21.0</data>
            <data key="weighted outdegree">21.0</data>
            <data key="weighted degree">42.0</data>
            <data key="bnc">12195.116</data>
            <data key="authority">0.015993135</data>
            <data key="hub">0.0</data>
            <data key="label2">Dasyuridae</data>
            <data key="v-closeness centrality">0.000311</data>
            <data key="v-pagerank">3.564916</data>
            <data key="v-id">7</data>
            <data key="modularity_class">3</data>
[truncated: 1,014,612 more chars]
