# Supplementary material for: Worldwide host associations of the tick genus Ixodes suggest relationships based on environmental sharing rather than on co-phylogenetic events
Source: Parasit Vectors. 2023 Feb 21;16:75. doi: 10.1186/s13071-022-05641-9 (PMC9945728; doi:10.1186/s13071-022-05641-9)
Supplement: Supplementary file 1 — Additional file 1. Complete network file (in “.graphml” format) as used throughout this study and the file of families of hosts, in “Nexus” format, obtained from the “Open Tree of Life”. [file 13071_2022_5641_MOESM1_ESM.zip › Tree of hosts.nexus]

#NEXUS
[R-package APE, Wed Mar 16 22:45:18 2022]
BEGIN TAXA;
	DIMENSIONS NTAX = 222;
	TAXLABELS
		Nesomyidae
		Muridae
		Cricetidae
		Calomyscidae
		Spalacidae
		Dipodidae
		Heteromyidae
		Castoridae
		Ctenomyidae
		Octodontidae
		Capromyidae
		Myocastoridae
		Echimyidae
		Abrocoma
		Chinchillidae
		Erethizontidae
		Cuniculidae
		Dasyproctidae
		Caviidae
		Bathyergidae
		Thryonomyidae
		Hystricidae
		Diatomyidae
		Sciuridae
		Applodontidae
		Gliridae
		Leporidae
		Ochotonidae
		Tupaiidae
		Cercopithecidae
		Atelidae
		Tarsiidae
		Cheirogaleidae
		Lemuridae
		Lorisidae
		Galagidae
		Cervidae
		Bovidae
		Moschidae
		Giraffidae
		Tragulidae
		Suidae
		Camelidae
		Equidae
		Tapiridae
		Vespertilionidae
		Molossidae
		Phyllostomidae
		Emballonuridae
		Pteropodidae
		Hipposideridae
		Rhinolophidae
		Mustelidae
		Procyonidae
		Mephitidae
		Ursidae
		Otariidae
		Canidae
		Herpestidae
		Hyaenidae
		Viverridae
		Felidae
		Nandiniidae
		Manidae
		Soricidae
		Talpidae
		Erinaceidae
		Procaviidae
		Tenrecidae
		Chrysochloridae
		Macroscelididae
		Dasypodidae
		Myrmecophagidae
		Cyclopedidae
		Bradypodidae
		Pseudocheiridae
		Petauridae
		Tarsipedidae
		Potoroidae
		Macropodidae
		Phalangeridae
		Burramyidae
		Vombatidae
		Phasolarctidae
		Myrmecobiidae
		Dasyuridae
		Peramelidae
		Thylacomyidae
		Microbiotheriidae
		Didelphidae
		Caenolestidae
		Tachyglossidae
		Ornithorhynchidae
		Troglodytidae
		Certhiidae_1
		Certhiidae_2
		Sittidae
		Sittidae
		Regulidae
		Muscicapidae
		Turdidae
		Sturnidae
		Mimidae
		Bombycillidae
		Ploceidae
		Thraupidae
		Cardinalidae
		Psserellidae
		Emberizidae_1
		Emberizidae_2
		Parulidae
		Icteridae
		Fringillidae
		Motacillidae
		Passeridae
		Prunellidae
		Sylviidae
		Leiothrichidae
		Timaliidae
		Zosteropidae
		Pycnonotidae
		Cettidae
		Scotocercidae
		Aegithalidae
		Aegithalidae
		Phylloscopidae
		Hirundinidae
		Acrocephalidae
		Locustellidae
		Cisticolidae
		Alaudidae
		Paridae
		Petroicidae
		Cnemophilidae
		Corvidae
		Laniidae
		Paradisaeidae
		Rhipiduridae
		Malaconotidae
		Platysteiridae
		Vangidae
		Cracticidae
		Oriolidae
		Pachycephalidae
		Acanthizidae
		Pardalotidae
		Ptilonorhynchidae
		Furnariidae
		Rhinocryptidae
		Conopophagidae
		Tyrannidae
		Tityridae
		Pittidae
		Platycercus
		Psittaculidae
		Cacatuidae
		Falconidae
		Strigidae
		Tytonidae
		Picidae
		Ramphastidae
		Alcedinidae
		Meropidae
		Coraciidae
		Trogonidae
		Accipitridae
		Cathartidae
		Scolopacidae
		Sternidae
		Laridae
		Alcidae
		Stercorariidae
		Haematopodidae
		Charadriidae_1
		Charadriidae_2
		Burhinidae
		Phalacrocoracidae
		Sulidae
		Fregatidae
		Ardeidae
		Threskiornithidae
		Procellariidae
		Diomedeidae
		Hydrobatidae
		Spheniscidae
		Rallidae_1
		Rallidae_2
		Gruidae
		Otididae
		Cuculidae_1
		Cuculidae_2
		Musophagidae
		Columbidae
		Trochilidae
		Apodidae
		Steatornithidae
		Caprimulgidae
		Phasianidae
		Odontophoridae
		Numididae
		Cracidae
		Anatidae
		Apterygidae
		Casuariidae
		Tinamidae
		Geoemydidae
		Testudinidae
		Emydidae
		Colubridae
		Elapidae
		Viperidae
		Agamidae
		Dactyloidae
		Phrynosomatidae
		Anguidae
		Teiidae
		Lacertidae
		Scincidae
		Sphaerodactylidae
		Ranidae
		Magdalis
		Macrostylidae
	;
END;
BEGIN TREES;
	TRANSLATE
		1	Nesomyidae,
		2	Muridae,
		3	Cricetidae,
		4	Calomyscidae,
		5	Spalacidae,
		6	Dipodidae,
		7	Heteromyidae,
		8	Castoridae,
		9	Ctenomyidae,
		10	Octodontidae,
		11	Capromyidae,
		12	Myocastoridae,
		13	Echimyidae,
		14	Abrocoma,
		15	Chinchillidae,
		16	Erethizontidae,
		17	Cuniculidae,
		18	Dasyproctidae,
		19	Caviidae,
		20	Bathyergidae,
		21	Thryonomyidae,
		22	Hystricidae,
		23	Diatomyidae,
		24	Sciuridae,
		25	Applodontidae,
		26	Gliridae,
		27	Leporidae,
		28	Ochotonidae,
		29	Tupaiidae,
		30	Cercopithecidae,
		31	Atelidae,
		32	Tarsiidae,
		33	Cheirogaleidae,
		34	Lemuridae,
		35	Lorisidae,
		36	Galagidae,
		37	Cervidae,
		38	Bovidae,
		39	Moschidae,
		40	Giraffidae,
		41	Tragulidae,
		42	Suidae,
		43	Camelidae,
		44	Equidae,
		45	Tapiridae,
		46	Vespertilionidae,
		47	Molossidae,
		48	Phyllostomidae,
		49	Emballonuridae,
		50	Pteropodidae,
		51	Hipposideridae,
		52	Rhinolophidae,
		53	Mustelidae,
		54	Procyonidae,
		55	Mephitidae,
		56	Ursidae,
		57	Otariidae,
		58	Canidae,
		59	Herpestidae,
		60	Hyaenidae,
		61	Viverridae,
		62	Felidae,
		63	Nandiniidae,
		64	Manidae,
		65	Soricidae,
		66	Talpidae,
		67	Erinaceidae,
		68	Procaviidae,
		69	Tenrecidae,
		70	Chrysochloridae,
		71	Macroscelididae,
		72	Dasypodidae,
		73	Myrmecophagidae,
		74	Cyclopedidae,
		75	Bradypodidae,
		76	Pseudocheiridae,
		77	Petauridae,
		78	Tarsipedidae,
		79	Potoroidae,
		80	Macropodidae,
		81	Phalangeridae,
		82	Burramyidae,
		83	Vombatidae,
		84	Phasolarctidae,
		85	Myrmecobiidae,
		86	Dasyuridae,
		87	Peramelidae,
		88	Thylacomyidae,
		89	Microbiotheriidae,
		90	Didelphidae,
		91	Caenolestidae,
		92	Tachyglossidae,
		93	Ornithorhynchidae,
		94	Troglodytidae,
		95	Certhiidae_1,
		96	Certhiidae_2,
		97	Sittidae,
		98	Sittidae,
		99	Regulidae,
		100	Muscicapidae,
		101	Turdidae,
		102	Sturnidae,
		103	Mimidae,
		104	Bombycillidae,
		105	Ploceidae,
		106	Thraupidae,
		107	Cardinalidae,
		108	Psserellidae,
		109	Emberizidae_1,
		110	Emberizidae_2,
		111	Parulidae,
		112	Icteridae,
		113	Fringillidae,
		114	Motacillidae,
		115	Passeridae,
		116	Prunellidae,
		117	Sylviidae,
		118	Leiothrichidae,
		119	Timaliidae,
		120	Zosteropidae,
		121	Pycnonotidae,
		122	Cettidae,
		123	Scotocercidae,
		124	Aegithalidae,
		125	Aegithalidae,
		126	Phylloscopidae,
		127	Hirundinidae,
		128	Acrocephalidae,
		129	Locustellidae,
		130	Cisticolidae,
		131	Alaudidae,
		132	Paridae,
		133	Petroicidae,
		134	Cnemophilidae,
		135	Corvidae,
		136	Laniidae,
		137	Paradisaeidae,
		138	Rhipiduridae,
		139	Malaconotidae,
		140	Platysteiridae,
		141	Vangidae,
		142	Cracticidae,
		143	Oriolidae,
		144	Pachycephalidae,
		145	Acanthizidae,
		146	Pardalotidae,
		147	Ptilonorhynchidae,
		148	Furnariidae,
		149	Rhinocryptidae,
		150	Conopophagidae,
		151	Tyrannidae,
		152	Tityridae,
		153	Pittidae,
		154	Platycercus,
		155	Psittaculidae,
		156	Cacatuidae,
		157	Falconidae,
		158	Strigidae,
		159	Tytonidae,
		160	Picidae,
		161	Ramphastidae,
		162	Alcedinidae,
		163	Meropidae,
		164	Coraciidae,
		165	Trogonidae,
		166	Accipitridae,
		167	Cathartidae,
		168	Scolopacidae,
		169	Sternidae,
		170	Laridae,
		171	Alcidae,
		172	Stercorariidae,
		173	Haematopodidae,
		174	Charadriidae_1,
		175	Charadriidae_2,
		176	Burhinidae,
		177	Phalacrocoracidae,
		178	Sulidae,
		179	Fregatidae,
		180	Ardeidae,
		181	Threskiornithidae,
		182	Procellariidae,
		183	Diomedeidae,
		184	Hydrobatidae,
		185	Spheniscidae,
		186	Rallidae_1,
		187	Rallidae_2,
		188	Gruidae,
		189	Otididae,
		190	Cuculidae_1,
		191	Cuculidae_2,
		192	Musophagidae,
		193	Columbidae,
		194	Trochilidae,
		195	Apodidae,
		196	Steatornithidae,
		197	Caprimulgidae,
		198	Phasianidae,
		199	Odontophoridae,
		200	Numididae,
		201	Cracidae,
		202	Anatidae,
		203	Apterygidae,
		204	Casuariidae,
		205	Tinamidae,
		206	Geoemydidae,
		207	Testudinidae,
		208	Emydidae,
		209	Colubridae,
		210	Elapidae,
		211	Viperidae,
		212	Agamidae,
		213	Dactyloidae,
		214	Phrynosomatidae,
		215	Anguidae,
		216	Teiidae,
		217	Lacertidae,
		218	Scincidae,
		219	Sphaerodactylidae,
		220	Ranidae,
		221	Magdalis,
		222	Macrostylidae
	;
	TREE * UNTITLED = [&R] (((((((((((((((5:0.01809954751,(4:0.01357466063,(1:0.009049773756,(2:0.004524886878,3:0.004524886878)mrcaott102ott739:0.004524886878)mrcaott42ott102:0.004524886878)mrcaott42ott55942:0.004524886878)mrcaott42ott45197:0.004524886878,6:0.02262443439)Myomorpha:0.009049773756,(8:0.004524886878,7:0.004524886878)Castorimorpha:0.02714932127)mrcaott42ott48903:0.06787330317,((22:0.058…
END;
